# Supplementary material for: Rapid transmission of respiratory infections within but not between mountain gorilla groups
Source: Sci Rep. 2021 Oct 7;11:19622. doi: 10.1038/s41598-021-98969-8 (PMC8497490; doi:10.1038/s41598-021-98969-8)
Supplement: Supplementary file 1 — Supplementary Information 1. [file 41598_2021_98969_MOESM1_ESM.xlsx]

## Sheet: Sheet2
InfectedGroup	OtherGroup	Overlap	Outbreak	Both_Infected
GIR	ISA	0.0417651	GIR17	Uninfected
GIR	IYA	0.00279228	GIR17	Uninfected
GIR	KRB	0.341159	GIR17	Uninfected
GIR	KUY	0	GIR17	Infected
GIR	MAF	0.0410304	GIR17	Uninfected
GIR	MSK	0.0201163	GIR17	Uninfected
GIR	NTA	0.273099	GIR17	Uninfected
GIR	PAB	0	GIR17	Infected
GIR	TIT	0	GIR17	Infected
KUY	ISA	1.69482e-08	GIR17	Uninfected
KUY	IYA	0.000825097	GIR17	Uninfected
KUY	KRB	0.0105778	GIR17	Uninfected
KUY	MAF	0.0098614	GIR17	Uninfected
KUY	MSK	3.04919e-05	GIR17	Uninfected
KUY	NTA	0.000842767	GIR17	Uninfected
KUY	PAB	2.41671e-06	GIR17	Infected
KUY	TIT	0.0278076	GIR17	Infected
PAB	ISA	0	GIR17	Uninfected
PAB	IYA	0.020887	GIR17	Uninfected
PAB	KRB	0.003777	GIR17	Uninfected
PAB	MAF	0.000648892	GIR17	Uninfected
PAB	MSK	0.00480454	GIR17	Uninfected
PAB	NTA	0.0196358	GIR17	Uninfected
PAB	TIT	2.29342e-05	GIR17	Infected
TIT	ISA	2.56221e-05	GIR17	Uninfected
TIT	IYA	0.0036871	GIR17	Uninfected
TIT	KRB	0.0244359	GIR17	Uninfected
TIT	MAF	0.0220493	GIR17	Uninfected
TIT	MSK	0.000366118	GIR17	Uninfected
TIT	NTA	0.00534682	GIR17	Uninfected
NTA	BWE	0.21959	NTA14	Uninfected
NTA	GSH	1.20192	NTA14	Uninfected
NTA	ISA	0.139738	NTA14	Uninfected
NTA	MAF	0	NTA14	Uninfected
NTA	MSK	0.716379	NTA14	Uninfected
NTA	PAB	0.22615	NTA14	Infected
NTA	TIT	0.283074	NTA14	Uninfected
NTA	UGE	0.0856718	NTA14	Infected
PAB	BWE	0.00676334	NTA14	Uninfected
PAB	GSH	0.0136675	NTA14	Uninfected
PAB	ISA	0.00059146	NTA14	Uninfected
PAB	MAF	0	NTA14	Uninfected
PAB	MSK	0.0575048	NTA14	Uninfected
PAB	TIT	0.0039044	NTA14	Uninfected
PAB	UGE	0.00585846	NTA14	Infected
UGE	BWE	0.939314	NTA14	Uninfected
UGE	GSH	1.74961e-05	NTA14	Uninfected
UGE	ISA	0.629001	NTA14	Uninfected
UGE	MAF	0.00304898	NTA14	Uninfected
UGE	MSK	0.282358	NTA14	Uninfected
UGE	TIT	3.13817	NTA14	Uninfected
PAB	KRB	0.094475	TIT20	Uninfected
PAB	KUY	0.0478881	TIT20	Uninfected
PAB	MAF	0.111757	TIT20	Uninfected
PAB	MSK	0.276764	TIT20	Uninfected
PAB	NTA	0.251501	TIT20	Uninfected
PAB	TOB	0.0159484	TIT20	Uninfected
PAB	UGW	0.210415	TIT20	Uninfected
TIT	KRB	0.15576	TIT20	Uninfected
TIT	KUY	0.00153895	TIT20	Uninfected
TIT	MAF	0.0630084	TIT20	Uninfected
TIT	MSK	0.0230108	TIT20	Uninfected
TIT	NTA	0.141105	TIT20	Uninfected
TIT	PAB	0.0086507	TIT20	Infected
TIT	TOB	0.0744626	TIT20	Uninfected
TIT	UGW	0.034501	TIT20	Uninfected

## Sheet: Sheet1
InectedGroup	OtherGroup	Overlap	Outbreak	BothInfected						BWE	GSH	ISA	MAF	MSK	NTA	PAB	TIT	UGE
NTA	PAB	0.22615	NTA14	1					BWE	1.61681	0	0.0337924	0.0416419	0.126505	0.21959	0.00676334	0.608889	0.939314
NTA	UGE	0.0856718	NTA14	1					GSH	0	10.637	0.739032	0	0.0756716	1.20192	0.0136675	0.522713	1.74961e-05
PAB	UGE	0.00585846	NTA14	1					ISA	0.0337924	0.739032	0.933749	0.00277718	0.0950853	0.139738	0.00059146	0.7388	0.629001
GIR	KUY	0	GIR17	1					MAF	0.0416419	0	0.00277717	1.50364	2.97937e-06	0	0	0.00273336	0.00304898
GIR	PAB	0	GIR17	1					MSK	0.126505	0.0756716	0.0950853	2.97937e-06	0.971516	0.716379	0.0575048	0.236104	0.282358
GIR	TIT	0	GIR17	1					NTA	0.21959	1.20192	0.139738	0	0.716379	4.69893	0.22615	0.283074	0.0856718
KUY	PAB	2.41671e-06	GIR17	1					PAB	0.00676334	0.0136675	0.00059146	0	0.0575048	0.22615	0.142484	0.0039044	0.00585846
KUY	TIT	0.0278076	GIR17	1					TIT	0.608889	0.522713	0.7388	0.00273336	0.236104	0.283074	0.0039044	3.47606	3.13817
PAB	TIT	2.29342e-05	GIR17	1					UGE	0.939314	1.74961e-05	0.629001	0.00304898	0.282358	0.0856718	0.00585846	3.13817	8.84994
NTA	BWE	0.21959	NTA14	0
NTA	GSH	1.20192	NTA14	0
NTA	ISA	0.139738	NTA14	0					2017	GIR	ISA	KRB	KUY	MAF	MSK	NTA	TIT
NTA	MAF	0	NTA14	0					GIR	1.37062	0.0417648	0.351198	0	0.0410299	0.0201163	0.273099	0
NTA	MSK	0.716379	NTA14	0					ISA	0.0417648	0.0402018	0.102385	1.6948e-08	0.0246134	4.77814e-09	0.0604681	2.56216e-05
NTA	TIT	0.283074	NTA14	0					KRB	0.351198	0.102385	2.2862	0.012949	0.341741	0.0286213	1.28269	0.0304157
PAB	BWE	0.00676334	NTA14	0					KUY	0	1.6948e-08	0.012949	0.0282764	0.00986141	3.04931e-05	0.00084277	0.0278078
PAB	GSH	0.0136675	NTA14	0					MAF	0.04103	0.0246134	0.341741	0.00986141	0.344106	0.0032429	0.214094	0.0220493
PAB	ISA	0.00059146	NTA14	0					MSK	0.0201163	4.77814e-09	0.0286213	3.04931e-05	0.0032429	0.0631508	0.0672684	0.000366114
PAB	MAF	0	NTA14	0					NTA	0.273099	0.0604681	1.28269	0.00084277	0.214094	0.0672684	2.97279	0.00534679
PAB	MSK	0.0575048	NTA14	0					TIT	0	2.56216e-05	0.0304157	0.0278078	0.0220493	0.000366114	0.00534679	0.0995239
PAB	TIT	0.0039044	NTA14	0
UGE	BWE	0.939314	NTA14	0					2017	GIR	ISA	IYA	KRB	KUY	MAF	MSK	NTA	PAB	TIT
UGE	GSH	1.74961e-05	NTA14	0					GIR	1.37061	0.0417651	0.00279228	0.341159	0	0.0410304	0.0201163	0.273099	0	0
UGE	ISA	0.629001	NTA14	0					ISA	0.0417651	0.040202	0.00439864	0.109136	1.69482e-08	0.0246135	4.77809e-09	0.0604678	0	2.56221e-05
UGE	MAF	0.00304898	NTA14	0					IYA	0.00279228	0.00439864	0.31651	0.147459	0.000825097	0.0503041	0.036747	0.228431	0.020887	0.0036871
UGE	MSK	0.282358	NTA14	0					KRB	0.341159	0.109136	0.147459	2.26309	0.0105778	0.350967	0.0231485	1.30171	0.003777	0.0244359
UGE	TIT	3.13817	NTA14	0					KUY	0	1.69482e-08	0.000825097	0.0105778	0.0282765	0.0098614	3.04919e-05	0.000842767	2.41671e-06	0.0278076
GIR	ISA	0.0417651	GIR17	0					MAF	0.0410304	0.0246135	0.0503041	0.350967	0.0098614	0.344107	0.00324291	0.214094	0.000648892	0.0220493
GIR	IYA	0.00279228	GIR17	0					MSK	0.0201163	4.77809e-09	0.036747	0.0231485	3.04919e-05	0.00324291	0.0631509	0.0672679	0.00480454	0.000366118
GIR	KRB	0.341159	GIR17	0					NTA	0.273099	0.0604678	0.228431	1.30171	0.000842767	0.214094	0.0672679	2.97279	0.0196358	0.00534682
GIR	MAF	0.0410304	GIR17	0					PAB	0	0	0.020887	0.003777	2.41671e-06	0.000648892	0.00480454	0.0196358	0.0669594	2.29342e-05
GIR	MSK	0.0201163	GIR17	0					TIT	0	2.56221e-05	0.0036871	0.0244359	0.0278076	0.0220493	0.000366118	0.00534682	2.29342e-05	0.0995232
GIR	NTA	0.273099	GIR17	0
KUY	ISA	1.69482e-08	GIR17	0					2020	KRB	KUY	MAF	MSK	NTA	PAB	TIT	TOB	UGW
KUY	IYA	0.000825097	GIR17	0					KRB	1.53097	0.0156698	0.710637	0.273326	1.40146	0.094475	0.15576	0.629271	0.273524
KUY	KRB	0.0105778	GIR17	0					KUY	0.0156698	0.366376	0.00121051	0.040539	0.0262766	0.0478881	0.00153895	8.26835e-05	0.0122503
KUY	MAF	0.0098614	GIR17	0					MAF	0.710637	0.00121051	4.58865	0.459894	2.63576	0.111757	0.0630084	0.495992	0.275286
KUY	MSK	3.04919e-05	GIR17	0					MSK	0.273326	0.040539	0.459894	1.17644	0.898131	0.276764	0.0230108	0.020053	0.508029
KUY	NTA	0.000842767	GIR17	0					NTA	1.40146	0.0262766	2.63576	0.898131	7.2196	0.251501	0.141105	0.503564	0.989363
PAB	ISA	0	GIR17	0					PAB	0.094475	0.0478881	0.111757	0.276764	0.251501	0.421833	0.0086507	0.0159484	0.210415
PAB	IYA	0.020887	GIR17	0					TIT	0.15576	0.00153895	0.0630084	0.0230107	0.141105	0.0086507	0.314371	0.0744626	0.034501
PAB	KRB	0.003777	GIR17	0					TOB	0.629271	8.26835e-05	0.495992	0.020053	0.503564	0.0159484	0.0744626	0.786736	0.0345738
PAB	MAF	0.000648892	GIR17	0					UGW	0.273524	0.0122503	0.275286	0.508029	0.989363	0.210415	0.034501	0.0345738	1.04003
PAB	MSK	0.00480454	GIR17	0
PAB	NTA	0.0196358	GIR17	0
TIT	ISA	2.56221e-05	GIR17	0
TIT	IYA	0.0036871	GIR17	0
TIT	KRB	0.0244359	GIR17	0
TIT	MAF	0.0220493	GIR17	0
TIT	MSK	0.000366118	GIR17	0
TIT	NTA	0.00534682	GIR17	0
TIT	KRB	0.15576	TIT20	0
TIT	KUY	0.00153895	TIT20	0
TIT	MAF	0.0630084	TIT20	0
TIT	MSK	0.0230108	TIT20	0
TIT	NTA	0.141105	TIT20	0
TIT	PAB	0.0086507	TIT20	1
TIT	TOB	0.0744626	TIT20	0
TIT	UGW	0.034501	TIT20	0
PAB	KRB	0.094475	TIT20	0
PAB	KUY	0.0478881	TIT20	0
PAB	MAF	0.111757	TIT20	0
PAB	MSK	0.276764	TIT20	0
PAB	NTA	0.251501	TIT20	0
PAB	TOB	0.0159484	TIT20	0
PAB	UGW	0.210415	TIT20	0
