# Supplementary material for: Rapid transmission of respiratory infections within but not between mountain gorilla groups
Source: Sci Rep. 2021 Oct 7;11:19622. doi: 10.1038/s41598-021-98969-8 (PMC8497490; doi:10.1038/s41598-021-98969-8)
Supplement: Supplementary file 2 — Supplementary Information 2. [file 41598_2021_98969_MOESM2_ESM.xlsx]

## Sheet: Symptoms
				Presence of symptoms
ID	Age	Cat	Sex	Day1	Day2	Day3	Day4	Day5	Day6	Day7	Day8	Day9	Day10	Day11	Day12	Day13	Day14	Day15	Day16	Day17	Day18	Day19	Day20	Day21	Day22	Day23	Day24	Day25	Day26	Day27	Day28	Day29	Day30	Day31	Day32	Day33	Day34	Day35	Day36	Day37	Day38	Day39	Day40	Day41	Day42	Day43	Day44	Day45	Day46
Ind_1	8.67351	AF	F	0	0	0	0	0	0	0	0	0	0	0	0	0	0	0	0	0	0	0	0	0	0	0	0	0	0	0	0	0	0	0	0	0	0	0	0	0	0	0	0	0	0	0	0	0	0
Ind_2	20.9829	AF	F	0	0	0	0	0	0	0	0	0	1	0	0	0	0	0	0	0	1	0	1	1	0	0	0	0	0	0	0	1	0	0	0	0	0	1	0	0	0	0	0	0	0	0	1	0	0
Ind_3	1.92745	INF	F	0	0	0	0	0	0	0	0	0	0	0	0	0	0	0	0	0	0	0	0	0	0	0	0	0	0	0	0	0	0	0	0	0	0	0	0	0	0	0	0	0	0	0	0	0	0
Ind_4	13.3498	AFINF	F	0	0	0	0	0	0	0	0	0	0	0	0	0	0	0	0	0	0	0	0	0	0	0	0	0	0	0	0	0	0	0	0	0	0	0	0	0	0	0	0	0	0	0	0	0	0
Ind_5	22.5325	SB	M	0	0	0	0	0	0	0	0	0	0	0	0	0	0	0	0	0	1	0	0	0	0	0	0	0	0	0	0	0	0	0	0	0	0	0	0	0	0	0	0	0	0	0	0	0	0
Ind_6	15.9398	AF	F	0	0	0	0	0	0	0	0	0	0	0	0	0	0	0	0	0	0	0	0	0	0	0	0	0	0	0	0	0	0	0	0	0	0	0	0	0	0	0	0	0	0	0	0	0	0
Ind_7	16.5366	SB	M	1	1	1	1	1	1	1	1	1	1	1	1	0	0	1	1	1	1	1	1	1	1	1	1	1	1	1	1	1	0	1	0	0	1	1	1	1	0	1	1	1	1	1	1	0	0
Ind_8	6.09719	SAF	F	0	0	1	0	1	0	0	0	0	0	0	0	0	0	0	0	0	0	0	0	0	0	0	0	0	0	0	0	0	0	0	0	0	0	0	0	0	0	0	0	0	0	0	0	0	0
Ind_9	19.0801	AF	F	0	0	0	0	0	0	0	0	0	0	0	0	0	0	0	0	0	1	1	1	0	0	0	0	0	0	0	0	0	0	0	0	0	0	0	0	0	0	0	0	0	0	0	0	0	0
Ind_10	7.22519	SAM	M	0	0	0	0	0	0	0	0	0	0	0	0	0	0	0	0	0	0	0	0	0	0	0	0	0	0	0	0	0	0	0	0	0	1	0	0	0	0	0	0	0	0	0	0	0	0
Ind_11	12.1615	AF	F	0	0	0	0	0	0	0	0	0	0	0	0	0	0	0	0	0	0	1	0	0	0	0	0	0	0	0	0	1	0	0	0	0	0	0	0	0	0	0	0	0	0	0	0	0	0
Ind_12	2.80903	INF	F	0	0	0	0	0	0	0	0	0	0	0	0	0	0	0	0	0	0	0	0	0	0	0	0	0	0	0	0	0	0	0	0	0	0	0	0	0	0	0	0	0	0	0	0	0	0
Ind_13	24.0657	AF	F	0	1	1	0	1	1	1	0	0	0	1	0	0	0	0	0	0	0	0	0	0	0	0	0	0	0	0	0	0	0	1	0	0	1	1	0	1	1	0	1	0	0	1	0	0	0
Ind_14	4.89802	JUV	M	0	0	0	0	0	0	0	0	0	0	0	0	0	0	0	0	1	0	0	0	0	0	0	0	0	0	0	0	0	0	0	0	0	0	0	0	0	0	0	0	0	0	0	0	0	0
[truncated: 11 more columns]

## Sheet: ContactNetwork
0	0	0	0	0.00438596	0.00617284	0.0225225	0	0	0	0.0185185	0	0.04	0
0	0	0	0	0.00740741	0	0	0.00462963	0	0	0	0.0045045	0.00537634	0.0047619
0	0	0	0	0.00854701	0	0	0.0166667	0.263959	0.00574713	0	0.0268817	0	0.0344828
0	0	0	0	0.0125	0	0	0.0215054	0	0	0	0	0	0.0222222
0.00438596	0.00740741	0.00854701	0.0125	0	0.00854701	0	0.00406504	0.00380228	0.0333333	0.00854701	0.107143	0	0.0416667
0.00617284	0	0	0	0.00854701	0	0	0	0	0.00574713	0.0297619	0.102151	0	0
0.0225225	0	0	0	0	0	0	0	0	0	0.00438596	0	0	0
0	0.00462963	0.0166667	0.0215054	0.00406504	0	0	0	0	0.00537634	0.00555556	0.0151515	0	0.0645161
0	0	0.263959	0	0.00380228	0	0	0	0	0	0	0	0	0
0	0	0.00574713	0	0.0333333	0.00574713	0	0.00537634	0	0	0.0632184	0.00520833	0.00617284	0.05
0.0185185	0	0	0	0.00854701	0.0297619	0.00438596	0.00555556	0	0.0632184	0	0	0	0.0172414
0	0.0045045	0.0268817	0	0.107143	0.102151	0	0.0151515	0	0.00520833	0	0	0	0.03125
0.04	0.00537634	0	0	0	0	0	0	0	0.00617284	0	0	0	0
0	0.0047619	0.0344828	0.0222222	0.0416667	0	0	0.0645161	0	0.05	0.0172414	0.03125	0	0

## Sheet: 5mNetwork
0	0.10101	0.104938	0.0416667	0.114035	0.141975	0.297297	0.0517241	0.0732984	0.107143	0.222222	0.166667	0.14	0.0595238
0.10101	0	0.338235	0.195238	0.288889	0.147059	0.0454545	0.217593	0.317597	0.204762	0.132353	0.27027	0.263441	0.252381
0.104938	0.338235	0	0.304598	0.521368	0.220238	0.0482456	0.261111	0.812183	0.333333	0.208333	0.456989	0.141026	0.344828
0.0416667	0.195238	0.304598	0	0.404167	0.270115	0	0.360215	0.280788	0.25	0.109195	0.28125	0.14	0.377778
0.114035	0.288889	0.521368	0.404167	0	0.183761	0.047619	0.195122	0.38403	0.2625	0.15812	0.650794	0.195238	0.375
0.141975	0.147059	0.220238	0.270115	0.183761	0	0.0526316	0.211111	0.182741	0.241379	0.285714	0.537634	0.0448718	0.195402
0.297297	0.0454545	0.0482456	0	0.047619	0.0526316	0	0.0416667	0.0428016	0.0598291	0.214912	0.0650407	0.0490196	0.0299145
0.0517241	0.217593	0.261111	0.360215	0.195122	0.211111	0.0416667	0	0.22488	0.225806	0.211111	0.328283	0.142857	0.370968
0.0732984	0.317597	0.812183	0.280788	0.38403	0.182741	0.0428016	0.22488	0	0.241379	0.142132	0.413953	0.275676	0.330049
0.107143	0.204762	0.333333	0.25	0.2625	0.241379	0.0598291	0.225806	0.241379	0	0.316092	0.276042	0.203704	0.288889
0.222222	0.132353	0.208333	0.109195	0.15812	0.285714	0.214912	0.211111	0.142132	0.316092	0	0.155914	0.0961538	0.235632
0.166667	0.27027	0.456989	0.28125	0.650794	0.537634	0.0650407	0.328283	0.413953	0.276042	0.155914	0	0.149425	0.484375
0.14	0.263441	0.141026	0.14	0.195238	0.0448718	0.0490196	0.142857	0.275676	0.203704	0.0961538	0.149425	0	0.154321
0.0595238	0.252381	0.344828	0.377778	0.375	0.195402	0.0299145	0.370968	0.330049	0.288889	0.235632	0.484375	0.154321	0
