# Supplementary material for: Rapid transmission of respiratory infections within but not between mountain gorilla groups
Source: Sci Rep. 2021 Oct 7;11:19622. doi: 10.1038/s41598-021-98969-8 (PMC8497490; doi:10.1038/s41598-021-98969-8)
Supplement: Supplementary file 3 — Supplementary Information 3. [file 41598_2021_98969_MOESM3_ESM.xlsx]

## Sheet: CentralityDiseaseA
ID	Group	Outbreak	Age	Age_Sex_Category	Female	Symptoms_during_outbreak	NetworkSize	PropInfected	EigenCen_5m	EigenCen_Contact	Focals
Ind_ 1	PAB	PAB06	6.57084	SAF	1	1	54	0.814815	0.437496	0.327373	59
Ind_ 2	PAB	PAB06	2.49418	INF	0	1	54	0.814815	0.367843	0.611104	66
Ind_ 7	PAB	PAB06	10.4394	AF	1	1	54	0.814815	0.199613	0.137885	89
Ind_ 8	PAB	PAB06	28.0027	SB	0	1	54	0.814815	1	0.142884	350
Ind_ 9	PAB	PAB06	2.61465	INF	0	1	54	0.814815	0.607387	0.687875	48
Ind_ 10	PAB	PAB06	38.872	AF	1	0	54	0.814815	0.198827	0.0225247	42
Ind_ 11	PAB	PAB06	3.40862	INF	0	1	54	0.814815	0.455589	0.351932	54
Ind_ 12	PAB	PAB06	6.09719	SAF	1	0	54	0.814815	0.154294	0.0916303	48
Ind_ 16	PAB	PAB06	11.5154	BB	0	1	54	0.814815	0.252162	0.123828	66
Ind_ 17	PAB	PAB06	26.2533	AF	1	1	54	0.814815	0.53035	0.336619	53
Ind_ 18	PAB	PAB06	12.0575	SB	0	0	54	0.814815	0.0824071	0.0150728	83
Ind_ 19	PAB	PAB06	18.6256	AF	1	1	54	0.814815	0.270075	0.103493	72
Ind_ 20	PAB	PAB06	10.1958	BB	0	1	54	0.814815	0.0947944	0.00978586	65
Ind_ 21	PAB	PAB06	22.8775	AF	1	1	54	0.814815	0.515386	0.725687	74
Ind_ 25	PAB	PAB06	2.423	INF	1	1	54	0.814815	0.81408	0.691111	30
Ind_ 26	PAB	PAB06	1.88638	INF	0	0	54	0.814815	0.226487	0.105891	29
Ind_ 33	PAB	PAB06	20.7556	AF	1	1	54	0.814815	0.471777	0.268356	72
Ind_ 34	PAB	PAB06	6.53251	SAM	0	1	54	0.814815	0.433631	0.57012	48
Ind_ 35	PAB	PAB06	14.0917	SB	0	1	54	0.814815	0.241825	0.0975068	108
Ind_ 36	PAB	PAB06	5.35524	JUV	0	1	54	0.814815	0.365114	0.252273	58
Ind_ 40	PAB	PAB06	2.29432	INF	1	1	54	0.814815	0.693419	0.960182	59
Ind_ 42	PAB	PAB06	5.92745	JUV	0	1	54	0.814815	0.355128	0.317226	48
Ind_ 45	PAB	PAB06	8.09582	BB	0	1	54	0.814815	0.0660603	0.00316372	53
Ind_ 46	PAB	PAB06	4.44079	JUV	0	0	54	0.814815	0.107869	0.0276945	60
Ind_ 50	PAB	PAB06	5.93292	JUV	0	1	54	0.814815	0.558566	0.503054	66
Ind_ 51	PAB	PAB06	8.11773	BB	0	1	54	0.814815	0.291354	0.242464	54
Ind_ 56	PAB	PAB06	7.41136	SAM	0	1	54	0.814815	0.322691	0.694361	42
Ind_ 57	PAB	PAB06	26.4175	AF	1	1	54	0.814815	0.575655	0.231755	66
Ind_ 58	PAB	PAB06	22.0698	AF	1	1	54	0.814815	0.521058	0.410699	66
Ind_ 59	PAB	PAB06	17.2375	AF	1	0	54	0.814815	0.414063	0.307543	53
Ind_ 62	PAB	PAB06	10.5024	AF	1	1	54	0.814815	0.365345	0.11748	72
Ind_ 63	PAB	PAB06	13.6701	SB	0	1	54	0.814815	0.0490087	0.00745418	89
Ind_ 65	PAB	PAB06	20.0027	AF	1	1	54	0.814815	0.242467	0.439701	59
Ind_ 66	PAB	PAB06	26.6229	AF	1	1	54	0.814815	0.574018	0.729667	72
Ind_ 72	PAB	PAB06	3.72074	JUV	1	0	54	0.814815	0.557733	1	48
Ind_ 74	PAB	PAB06	3.8987	JUV	0	1	54	0.814815	0.132271	0.0721016	48
Ind_ 76	PAB	PAB06	15.0554	AF	1	1	54	0.814815	0.750958	0.348438	120
Ind_ 78	PAB	PAB06	21.1828	AF	1	1	54	0.814815	0.261763	0.0476381	94
Ind_ 80	PAB	PAB06	32.2081	SB	0	1	54	0.814815	0.193393	0.0219138	332
Ind_ 83	PAB	PAB06	37.9165	AF	1	1	54	0.814815	0.407469	0.904337	72
Ind_ 84	PAB	PAB06	7.08556	SAF	1	1	54	0.814815	0.104683	0.0309561	60
Ind_ 85	PAB	PAB06	12.0219	SB	0	0	54	0.814815	0.25416	0.0736679	102
Ind_ 89	PAB	PAB06	10.475	AF	1	1	54	0.814815	0.40958	0.171241	75
Ind_ 90	PAB	PAB06	3.14031	INF	1	0	54	0.814815	0.690883	0.357369	48
Ind_ 93	PAB	PAB06	7.00616	SAF	1	1	54	0.814815	0.287807	0.108905	48
Ind_ 94	PAB	PAB06	3.64408	JUV	1	1	54	0.814815	0.444904	0.364641	42
Ind_ 95	PAB	PAB06	2.0397	INF	0	1	54	0.814815	0.693176	0.991912	42
Ind_ 98	PAB	PAB06	9.56879	BB	0	1	54	0.814815	0.00576746	0.000284977	66
Ind_ 104	PAB	PAB06	5.859	JUV	0	1	54	0.814815	0.416952	0.436977	54
Ind_ 105	PAB	PAB06	17.2266	AF	1	1	54	0.814815	0.462612	0.226533	60
Ind_ 106	PAB	PAB06	6.67488	SAF	1	0	54	0.814815	0.459741	0.637097	48
Ind_ 107	PAB	PAB06	20.8624	SB	0	1	54	0.814815	0.144068	0.0117507	211
Ind_ 108	PAB	PAB06	22.5024	AF	1	1	54	0.814815	0.224194	0.0710126	58
Ind_ 109	PAB	PAB06	23.4579	AF	1	1	54	0.814815	0.126565	0.0394956	71
Ind_ 2	PAB	PAB14	10.2423	BB	0	1	31	0.580645	0.541578	0.0518218	78
Ind_ 7	PAB	PAB14	18.1875	AF	1	1	31	0.580645	0.737335	0.923435	84
Ind_ 8	PAB	PAB14	35.7509	SB	0	1	31	0.580645	0.806865	0.0768532	492
Ind_ 11	PAB	PAB14	11.1567	BB	0	0	31	0.580645	0.4864	0.0212171	84
Ind_ 14	PAB	PAB14	3.86585	JUV	1	1	31	0.580645	0.927577	0.193196	66
Ind_ 16	PAB	PAB14	19.2635	SB	0	1	31	0.580645	0.985123	0.0670702	438
Ind_ 21	PAB	PAB14	30.6256	AF	1	0	31	0.580645	0.955167	0.133402	78
Ind_ 22	PAB	PAB14	8.2601	BB	0	0	31	0.580645	0.587414	0.0562647	84
Ind_ 24	PAB	PAB14	4.70089	JUV	0	0	31	0.580645	0.911724	0.302774	66
Ind_ 27	PAB	PAB14	13.9138	AF	1	1	31	0.580645	0.868683	0.134466	84
Ind_ 31	PAB	PAB14	3.718	JUV	1	0	31	0.580645	0.986335	0.0864774	84
Ind_ 36	PAB	PAB14	13.1034	SB	0	0	31	0.580645	0.238085	0.00101909	72
Ind_ 37	PAB	PAB14	8.97194	AF	1	1	31	0.580645	0.590296	0.0295688	78
Ind_ 38	PAB	PAB14	4.43532	JUV	0	0	31	0.580645	0.943451	0.233654	72
Ind_ 46	PAB	PAB14	12.1889	SB	0	0	31	0.580645	0.143872	0.000641582	66
Ind_ 51	PAB	PAB14	15.8658	SB	0	1	31	0.580645	0.362334	0.0012019	84
Ind_ 60	PAB	PAB14	5.78234	JUV	0	1	31	0.580645	0.799834	0.194494	90
Ind_ 62	PAB	PAB14	18.2505	AF	1	1	31	0.580645	0.794785	0.120421	66
Ind_ 65	PAB	PAB14	27.7509	AF	1	1	31	0.580645	0.840184	0.205582	90
Ind_ 66	PAB	PAB14	34.371	AF	1	1	31	0.580645	0.803859	0.0969071	84
Ind_ 68	PAB	PAB14	4.20534	JUV	1	0	31	0.580645	0.862349	0.111358	66
Ind_ 70	PAB	PAB14	3.26078	INF	1	0	31	0.580645	0.951895	1	60
Ind_ 73	PAB	PAB14	7.56742	SAF	1	1	31	0.580645	0.746301	0.28869	90
Ind_ 77	PAB	PAB14	22.6639	AF	1	1	31	0.580645	0.725124	0.072439	84
Ind_ 88	PAB	PAB14	6.19576	SAF	1	0	31	0.580645	0.764613	0.10367	90
Ind_ 89	PAB	PAB14	18.2231	AF	1	1	31	0.580645	0.779366	0.178357	126
Ind_ 94	PAB	PAB14	11.3922	AF	1	1	31	0.580645	0.559705	0.024937	108
Ind_ 95	PAB	PAB14	9.78782	BB	0	1	31	0.580645	0.645073	0.06467	72
Ind_ 97	PAB	PAB14	4.98563	JUV	1	0	31	0.580645	0.894231	0.281239	72
Ind_ 100	PAB	PAB14	8.70637	BB	0	1	31	0.580645	0.641389	0.0846254	78
Ind_ 112	PAB	PAB14	3.30459	INF	1	0	31	0.580645	1	0.159686	66
Ind_ 3	ISA	ISA15	8.67351	AF	1	0	14	0.785714	0.0915998	0.213409	78
Ind_ 6	ISA	ISA15	20.9829	AF	1	1	14	0.785714	0.0266798	0.397104	120
Ind_ 13	ISA	ISA15	1.92745	INF	1	1	14	0.785714	0.356285	1	84
Ind_ 28	ISA	ISA15	13.3498	AF	1	1	14	0.785714	0.0562276	0.428457	90
Ind_ 35	ISA	ISA15	22.5325	SB	0	1	14	0.785714	0.239945	0.902946	150
Ind_ 39	ISA	ISA15	15.9398	AF	1	0	14	0.785714	0.152379	0.466202	84
Ind_ 45	ISA	ISA15	16.5366	SB	0	1	14	0.785714	0.0269085	0.0899542	144
Ind_ 48	ISA	ISA15	6.09719	SAF	1	1	14	0.785714	0.137466	0.524645	96
Ind_ 61	ISA	ISA15	19.0801	AF	1	1	14	0.785714	0.267762	0.772959	113
Ind_ 67	ISA	ISA15	7.22519	SAM	0	1	14	0.785714	0.174803	0.521368	90
Ind_ 72	ISA	ISA15	12.1615	AF	1	1	14	0.785714	0.147229	0.298519	84
Ind_ 79	ISA	ISA15	2.80903	INF	1	0	14	0.785714	0.292289	0.916521	102
Ind_ 81	ISA	ISA15	24.0657	AF	1	1	14	0.785714	0.0515492	0.158181	78
Ind_ 86	ISA	ISA15	4.89802	JUV	0	1	14	0.785714	0.266141	0.694081	90
Ind_ 5	NTA	NTA14	6.49144	SAM	0	0	14	0.285714	0.630182	0.0927619	192
Ind_ 23	NTA	NTA14	4.16427	JUV	1	0	14	0.285714	0.856888	0.215297	168
Ind_ 32	NTA	NTA14	1.74949	INF	0	0	14	0.285714	0.872664	1	156
Ind_ 43	NTA	NTA14	8.01643	BB	0	0	14	0.285714	0.975576	0.0967712	186
Ind_ 47	NTA	NTA14	9.02943	BB	0	0	14	0.285714	0.704553	0.0476269	156
Ind_ 53	NTA	NTA14	11.9206	AF	1	0	14	0.285714	0.786199	0.0472088	216
Ind_ 54	NTA	NTA14	24.3587	AF	1	0	14	0.285714	1	0.143593	222
Ind_ 55	NTA	NTA14	11.039	AF	1	1	14	0.285714	0.828247	0.06623	198
Ind_ 69	NTA	NTA14	22.3546	AF	1	0	14	0.285714	0.782374	0.0262879	198
Ind_ 75	NTA	NTA14	28.3943	SB	0	0	14	0.285714	0.910073	0.0610752	318
Ind_ 91	NTA	NTA14	16.1205	SB	0	1	14	0.285714	0.438346	0.00390907	222
Ind_ 92	NTA	NTA14	14.7214	AF	1	1	14	0.285714	0.731233	0.977061	210
Ind_ 101	NTA	NTA14	5.28131	JUV	0	0	14	0.285714	0.960285	0.0700348	150
Ind_ 103	NTA	NTA14	23.7481	SB	0	1	14	0.285714	0.70261	0.0956473	348
Ind_ 4	UGE	UGE14	4.33949	JUV	1	1	7	1	1	1	240
Ind_ 15	UGE	UGE14	6.27789	SAF	1	1	7	1	0.861625	0.341047	234
Ind_ 41	UGE	UGE14	8.16153	AF	1	1	7	1	0.879315	0.597482	192
Ind_ 44	UGE	UGE14	20.0657	AF	1	1	7	1	0.766291	0.416943	348
Ind_ 99	UGE	UGE14	7.33744	SAM	0	1	7	1	0.869815	0.584213	222
Ind_ 102	UGE	UGE14	26.768	SB	0	1	7	1	0.943101	0.966624	258
Ind_ 111	UGE	UGE14	19.4853	SB	0	1	7	1	0.582542	0.0446585	264
Ind_ 30	TIT	TIT15	16.0849	AF	1	1	8	0.875	0.879235	0.830084	126
Ind_ 49	TIT	TIT15	12.0493	AF	1	1	8	0.875	0.754454	0.0467488	126
Ind_ 52	TIT	TIT15	19.3949	AF	1	1	8	0.875	0.742289	0.00278163	126
Ind_ 71	TIT	TIT15	3.50171	JUV	0	0	8	0.875	1	1	108
Ind_ 82	TIT	TIT15	15.6578	SB	0	1	8	0.875	0.529729	0.00978623	342
Ind_ 87	TIT	TIT15	9.93566	BB	0	1	8	0.875	0.820101	0.557059	138
Ind_ 96	TIT	TIT15	16.9363	SB	0	1	8	0.875	0.563251	0.00405197	372
Ind_ 110	TIT	TIT15	14.4449	SB	0	1	8	0.875	0.584127	0.000984926	378
Ind_ 1	PAB	PAB10	10.653	AF	1	1	41	0.97561	0.630593	0.0289084	183
Ind_ 2	PAB	PAB10	6.57632	SAM	0	1	41	0.97561	0.744133	0.254026	96
Ind_ 3	PAB	PAB10	4.31485	JUV	1	1	41	0.97561	0.868111	0.100448	101
Ind_ 7	PAB	PAB10	14.5216	AF	1	1	41	0.97561	0.629725	0.287285	164
Ind_ 8	PAB	PAB10	32.0849	SB	0	1	41	0.97561	1	0.0272566	438
Ind_ 9	PAB	PAB10	6.69678	SAM	0	1	41	0.97561	0.800399	0.0624255	78
Ind_ 11	PAB	PAB10	7.49076	SAM	0	1	41	0.97561	0.590481	0.0506033	100
Ind_ 16	PAB	PAB10	15.5975	SB	0	1	41	0.97561	0.798717	0.0465989	439
Ind_ 20	PAB	PAB10	14.2779	SB	0	1	41	0.97561	0.270067	0.00712665	96
Ind_ 21	PAB	PAB10	26.9596	AF	1	1	41	0.97561	0.750476	0.843464	149
Ind_ 22	PAB	PAB10	4.59411	JUV	0	1	41	0.97561	0.826654	0.0869405	105
Ind_ 27	PAB	PAB10	10.2478	AF	1	1	41	0.97561	0.645342	0.444403	177
Ind_ 29	PAB	PAB10	5.06776	JUV	1	1	41	0.97561	0.750681	0.172936	83
Ind_ 34	PAB	PAB10	10.6146	BB	0	1	41	0.97561	0.264805	0.025257	84
Ind_ 36	PAB	PAB10	9.43737	BB	0	1	41	0.97561	0.456666	0.0264657	84
Ind_ 40	PAB	PAB10	6.37645	SAF	1	1	41	0.97561	0.807183	0.0861543	101
Ind_ 42	PAB	PAB10	10.0096	BB	0	1	41	0.97561	0.537276	0.0236434	90
Ind_ 46	PAB	PAB10	8.52293	BB	0	0	41	0.97561	0.413509	0.030788	89
Ind_ 50	PAB	PAB10	10.0151	BB	0	1	41	0.97561	0.682691	0.0425882	96
Ind_ 51	PAB	PAB10	12.1999	SB	0	1	41	0.97561	0.232252	0.00415791	108
Ind_ 56	PAB	PAB10	11.4935	BB	0	1	41	0.97561	0.415649	0.00735855	90
Ind_ 58	PAB	PAB10	26.152	AF	1	1	41	0.97561	0.681507	0.0371425	160
Ind_ 60	PAB	PAB10	2.11636	INF	0	1	41	0.97561	0.715405	0.494536	79
Ind_ 62	PAB	PAB10	14.5845	AF	1	1	41	0.97561	0.729467	0.0454681	167
Ind_ 64	PAB	PAB10	12.7064	SB	0	1	41	0.97561	0.258933	0.00583884	89
Ind_ 65	PAB	PAB10	24.0849	AF	1	1	41	0.97561	0.721844	0.971595	207
Ind_ 66	PAB	PAB10	30.705	AF	1	1	41	0.97561	0.6091	0.0722728	132
Ind_ 72	PAB	PAB10	7.80287	SAF	1	1	41	0.97561	0.72358	0.0303556	90
Ind_ 73	PAB	PAB10	3.90144	JUV	1	1	41	0.97561	0.796883	0.307881	97
Ind_ 74	PAB	PAB10	7.98084	SAM	0	1	41	0.97561	0.598639	0.0871551	90
Ind_ 77	PAB	PAB10	18.9979	AF	1	1	41	0.97561	0.552461	0.0240111	173
Ind_ 88	PAB	PAB10	2.52977	INF	1	1	41	0.97561	0.687636	0.805675	129
Ind_ 89	PAB	PAB10	14.5572	AF	1	1	41	0.97561	0.733129	0.207476	171
Ind_ 90	PAB	PAB10	7.22245	SAF	1	1	41	0.97561	0.7257	0.0582193	72
Ind_ 94	PAB	PAB10	7.72621	SAF	1	1	41	0.97561	0.578639	0.0304796	72
Ind_ 95	PAB	PAB10	6.12183	SAM	0	1	41	0.97561	0.72386	0.406205	105
Ind_ 97	PAB	PAB10	1.31964	INF	1	1	41	0.97561	0.825811	1	59
Ind_ 98	PAB	PAB10	13.6509	SB	0	1	41	0.97561	0.324677	0.0102609	102
Ind_ 100	PAB	PAB10	5.04038	JUV	0	1	41	0.97561	0.764628	0.115822	81
Ind_ 104	PAB	PAB10	9.94114	BB	0	1	41	0.97561	0.537811	0.0964744	96
Ind_ 105	PAB	PAB10	21.3087	AF	1	1	41	0.97561	0.640137	0.0459138	155
