# Supplementary material for: Rapid transmission of respiratory infections within but not between mountain gorilla groups
Source: Sci Rep. 2021 Oct 7;11:19622. doi: 10.1038/s41598-021-98969-8 (PMC8497490; doi:10.1038/s41598-021-98969-8)
Supplement: Supplementary file 4 — Supplementary Information 4. [file 41598_2021_98969_MOESM4_ESM.xlsx]

## Sheet: Symptoms
				Presence of symptoms
ID	Age	Cat	Sex	Day1	Day2	Day3	Day4	Day5	Day6
Ind_1	6.49144	SAM	M	0	0	0	0	0	0
Ind_2	4.16427	JUV	F	0	0	0	0	0	0
Ind_3	1.74949	INF	M	0	0	0	0	0	0
Ind_4	0.70089	INF	M	0	0	0	0	0	0
Ind_5	8.01643	BB	M	0	0	0	0	0	0
Ind_6	9.02943	BB	M	0	0	0	0	0	0
Ind_7	11.9206	AF	F	0	0	0	0	0	0
Ind_8	24.3587	AF	F	0	0	0	0	0	0
Ind_9	11.039	AF	F	0	0	1	0	0	0
Ind_10	22.3546	AF	F	0	0	0	0	0	0
Ind_11	0.731006	INF	M	0	0	0	0	0	0
Ind_12	28.3943	SB	M	0	0	0	0	0	0
Ind_13	16.1205	SB	M	0	0	1	1	0	1
Ind_14	14.7214	AF	F	0	0	0	0	0	1
Ind_15	5.28131	JUV	M	0	0	0	0	0	0
Ind_16	23.7481	DSB	M	1	0	0	1	1	1

## Sheet: ContactNetwork
0	0.00277778	0.0258621	0.037037	0.0517241	0	0	0	0	0	0	0	0	0.00740741
0.00277778	0	0.0555556	0.0423729	0	0.00520833	0.0897436	0.0327869	0.00273224	0.00411523	0	0	0.00628931	0.0116279
0.0258621	0.0555556	0	0.00584795	0.00961538	0.00268817	0.010582	0	0	0	0	0.346995	0.00980392	0.0138889
0.037037	0.0423729	0.00584795	0	0.00584795	0	0.0686275	0.0234375	0	0.0595238	0	0	0.00297619	0.00749064
0.0517241	0	0.00961538	0.00584795	0	0	0	0.00847458	0	0.00421941	0	0	0.00980392	0.00595238
0	0.00520833	0.00268817	0	0	0	0	0.0169082	0.0652174	0.0355805	0.0136986	0.00234742	0.0819672	0
0	0.0897436	0.010582	0.0686275	0	0	0	0.0642857	0	0.0037037	0	0.00925926	0	0.0140351
0	0.0327869	0	0.0234375	0.00847458	0.0169082	0.0642857	0	0	0.0368217	0	0	0.0143678	0.00732601
0	0.00273224	0	0	0	0.0652174	0	0	0	0.00968992	0	0	0.066092	0.00549451
0	0.00411523	0	0.0595238	0.00421941	0.0355805	0.0037037	0.0368217	0.00968992	0	0	0.00378788	0.0854701	0.0045045
0	0	0	0	0	0.0136986	0	0	0	0	0	0	0.0107527	0
0	0	0.346995	0	0	0.00234742	0.00925926	0	0	0.00378788	0	0	0	0.0125448
0	0.00628931	0.00980392	0.00297619	0.00980392	0.0819672	0	0.0143678	0.066092	0.0854701	0.0107527	0	0	0.0140562
0.00740741	0.0116279	0.0138889	0.00749064	0.00595238	0	0.0140351	0.00732601	0.00549451	0.0045045	0	0.0125448	0.0140562	0

## Sheet: 5mNetwork
0	0.144444	0.270115	0.314815	0.511494	0.245098	0.144928	0.184615	0.138462	0.194118	0.0821256	0.248756	0.216374	0.351852
0.144444	0	0.345679	0.49435	0.160494	0.231771	0.669231	0.379781	0.174863	0.430041	0.148718	0.206349	0.323899	0.222868
0.270115	0.345679	0	0.324561	0.269231	0.239247	0.396825	0.248588	0.20339	0.297468	0.137566	0.912568	0.294118	0.319444
0.314815	0.49435	0.324561	0	0.342105	0.248756	0.568627	0.453125	0.322917	0.44246	0.208333	0.267677	0.39881	0.314607
0.511494	0.160494	0.269231	0.342105	0	0.266129	0.166667	0.265537	0.183616	0.227848	0.0978836	0.221311	0.330065	0.384921
0.245098	0.231771	0.239247	0.248756	0.266129	0	0.285388	0.323671	0.548309	0.329588	0.196347	0.166667	0.472678	0.216312
0.144928	0.669231	0.396825	0.568627	0.166667	0.285388	0	0.459524	0.307143	0.5	0.195946	0.284722	0.475806	0.275439
0.184615	0.379781	0.248588	0.453125	0.265537	0.323671	0.459524	0	0.282828	0.315891	0.214286	0.20098	0.359195	0.223443
0.138462	0.174863	0.20339	0.322917	0.183616	0.548309	0.307143	0.282828	0	0.364341	0.145238	0.169118	0.591954	0.21978
0.194118	0.430041	0.297468	0.44246	0.227848	0.329588	0.5	0.315891	0.364341	0	0.157407	0.198864	0.547009	0.265766
0.0821256	0.148718	0.137566	0.208333	0.0978836	0.196347	0.195946	0.214286	0.145238	0.157407	0	0.168981	0.155914	0.131579
0.248756	0.206349	0.912568	0.267677	0.221311	0.166667	0.284722	0.20098	0.169118	0.198864	0.168981	0	0.2	0.232975
0.216374	0.323899	0.294118	0.39881	0.330065	0.472678	0.475806	0.359195	0.591954	0.547009	0.155914	0.2	0	0.226908
0.351852	0.222868	0.319444	0.314607	0.384921	0.216312	0.275439	0.223443	0.21978	0.265766	0.131579	0.232975	0.226908	0
