# Supplementary material for: Rapid transmission of respiratory infections within but not between mountain gorilla groups
Source: Sci Rep. 2021 Oct 7;11:19622. doi: 10.1038/s41598-021-98969-8 (PMC8497490; doi:10.1038/s41598-021-98969-8)
Supplement: Supplementary file 5 — Supplementary Information 5. [file 41598_2021_98969_MOESM5_ESM.xlsx]

## Sheet: Symptoms
				Presence of symptoms
ID	Age	Cat	Sex	Day1	Day2	Day3	Day4	Day5	Day6	Day7	Day8	Day9	Day10	Day11	Day12	Day13	Day14	Day15	Day16	Day17	Day18
Ind_1	10.2423	BB	M	0	0	0	0	0	1	1	1	1	0	0	0	0	0	0	0	0	0
Ind_2	18.1875	AF	F	0	0	0	0	0	1	0	0	0	0	0	0	0	0	0	0	0	0
Ind_3	35.7509	DSB	M	0	0	0	0	1	1	1	1	1	0	0	0	0	1	0	0	1	1
Ind_4	11.1567	BB	M	0	0	0	0	0	0	0	0	0	0	0	0	0	0	0	0	0	0
Ind_5	3.86585	INF	F	0	0	0	1	0	0	0	0	0	0	0	0	0	0	0	0	0	0
Ind_6	19.2635	SB	M	0	0	0	0	0	1	1	1	1	0	0	1	1	0	0	0	0	0
Ind_7	30.6256	AF	F	0	0	0	0	0	0	0	0	0	0	0	0	0	0	0	0	0	0
Ind_8	8.2601	BB	M	0	0	0	0	0	0	0	0	0	0	0	0	0	0	0	0	0	0
Ind_9	4.70089	JUV	M	0	0	0	0	0	0	0	0	0	0	0	0	0	0	0	0	0	0
Ind_10	13.9138	AF	F	1	0	1	0	0	1	1	1	0	0	0	1	1	1	0	0	0	0
Ind_11	3.718	INF	F	0	0	0	0	0	0	0	0	0	0	0	0	0	0	0	0	0	0
Ind_12	13.1034	SB	M	0	0	0	0	0	0	0	0	0	0	0	0	0	0	0	0	0	0
Ind_13	8.97194	AF	F	0	0	0	0	0	0	0	0	0	0	0	1	0	0	0	0	0	0
Ind_14	4.43532	JUV	M	0	0	0	0	0	0	0	0	0	0	0	0	0	0	0	0	0	0
Ind_15	12.1889	SB	M	0	0	0	0	0	0	0	0	0	0	0	0	0	0	0	0	0	0
Ind_16	15.8658	SB	M	0	0	0	0	1	0	1	1	1	1	1	0	1	0	0	0	0	0
Ind_17	5.78234	JUV	M	1	0	0	0	0	0	0	0	0	0	0	0	0	0	0	0	0	0
Ind_18	18.2505	AF	F	0	0	0	0	0	1	0	1	1	0	0	0	0	0	0	0	0	0
Ind_19	27.7509	AF	F	1	0	1	1	0	1	1	1	0	1	1	0	0	0	0	0	0	0
Ind_20	34.371	AF	F	0	0	0	0	1	1	1	0	1	1	1	0	0	1	0	0	0	0
Ind_21	4.20534	JUV	F	0	0	0	0	0	0	0	0	0	0	0	0	0	0	0	0	0	0
Ind_22	3.26078	INF	F	0	0	0	0	0	0	0	0	0	0	0	0	0	0	0	0	0	0
Ind_23	7.56742	SAF	F	0	0	0	0	0	0	0	0	1	0	0	0	0	0	0	0	0	0
Ind_24	22.6639	AF	F	1	0	1	1	0	0	1	1	1	1	1	0	1	0	0	0	0	0
Ind_25	6.19576	SAF	F	0	0	0	0	0	0	0	0	0	0	0	0	0	0	0	0	0	0
Ind_26	18.2231	AF	F	0	0	0	0	0	0	0	1	0	0	0	0	0	0	0	0	0	0
Ind_27	11.3922	AF	F	0	0	0	0	0	0	0	0	0	0	0	0	0	0	1	1	0	0
Ind_28	9.78782	BB	M	0	0	0	0	0	0	0	0	1	1	0	0	0	0	0	0	0	0
Ind_29	4.98563	JUV	F	0	0	0	0	0	0	0	0	0	0	0	0	0	0	0	0	0	0
Ind_30	8.70637	BB	M	0	0	0	0	0	0	0	1	0	1	0	0	0	0	0	0	0	0
Ind_31	3.30459	INF	F	0	0	0	0	0	0	0	0	0	0	0	0	0	0	0	0	0	0

## Sheet: ContactNetwork
0	0	0	0.00537634	0	0	0	0.0260417	0	0	0	0	0	0	0	0	0	0	0	0	0	0.00793651	0	0	0	0	0	0.0416667	0.00694444	0	0
0	0	0.00326797	0	0	0	0	0	0	0	0.0047619	0	0	0	0	0	0	0.00555556	0.00490196	0	0	0.240741	0.0322581	0	0	0	0	0	0	0	0
0	0.00326797	0	0	0	0	0.00833333	0.00641026	0	0.00490196	0	0	0	0.00171821	0.00228311	0	0	0.0666667	0.0144231	0.00673401	0.003367	0.00171821	0	0	0	0.00161812	0.0015873	0.00666667	0	0.00165017	0.00510204
0.00537634	0	0	0	0	0	0	0.0047619	0	0	0	0	0	0	0	0	0	0	0	0	0	0	0.00520833	0	0	0.00490196	0	0.0376344	0	0.00520833	0
0	0	0	0	0	0.0125448	0.00595238	0	0	0	0.00505051	0	0	0	0	0	0.0172414	0	0.0260417	0.0123457	0	0.0266667	0	0.0925926	0	0	0	0	0.0178571	0.0287356	0
0	0	0	0	0.0125448	0	0.00358423	0	0	0.00175439	0.153061	0	0	0	0	0	0	0.00358423	0.00171821	0.00181159	0	0	0	0.00543478	0	0.00173611	0	0	0	0	0.0018315
0	0	0.00833333	0	0.00595238	0.00358423	0	0	0.00666667	0	0	0	0.00574713	0	0	0	0	0	0	0	0	0	0	0	0.0333333	0	0.00505051	0	0	0	0.179487
0.0260417	0	0.00641026	0.0047619	0	0	0	0	0	0	0	0	0	0	0	0	0.00505051	0	0	0	0.0430108	0	0.00505051	0	0	0	0	0.0364583	0	0.0454545	0
0	0	0	0	0	0	0.00666667	0	0	0	0	0	0	0.030303	0	0	0	0	0	0	0.0138889	0.0378788	0	0	0	0.154762	0	0.00666667	0.02	0.00641026	0.00724638
0	0	0.00490196	0	0	0.00175439	0	0	0	0	0.0047619	0	0	0	0	0	0.172043	0	0	0	0	0	0.00537634	0.0114943	0	0	0	0	0	0	0
0	0.0047619	0	0	0.00505051	0.153061	0	0	0	0.0047619	0	0	0.0245098	0.00555556	0	0	0	0	0	0.00520833	0.00520833	0	0.00490196	0	0.0190476	0	0	0	0	0	0.00537634
0	0	0	0	0	0	0	0	0	0	0	0	0	0	0	0	0	0	0	0	0	0	0	0	0	0	0	0	0	0	0
0	0	0	0	0	0	0.00574713	0	0	0	0.0245098	0	0	0	0	0.0111111	0	0	0	0	0.0238095	0	0	0	0	0.00520833	0.00980392	0.00574713	0	0	0.00617284
0	0	0.00171821	0	0	0	0	0	0.030303	0	0.00555556	0	0	0	0	0	0.00641026	0.0866667	0	0.0763889	0.00694444	0.030303	0	0	0	0.00595238	0	0.00666667	0.00666667	0.00641026	0
0	0	0.00228311	0	0	0	0	0	0	0	0	0	0	0	0	0	0	0	0	0	0	0	0	0	0	0	0	0	0	0	0
0	0	0	0	0	0	0	0	0	0	0	0	0.0111111	0	0	0	0	0	0	0	0	0	0	0	0	0	0	0	0	0	0
0	0	0	0	0.0172414	0	0	0.00505051	0	0.172043	0	0	0	0.00641026	0	0	0	0	0	0.00595238	0.00595238	0.0192308	0	0	0.016129	0	0	0.00574713	0	0.0166667	0.00617284
0	0.00555556	0.0666667	0	0	0.00358423	0	0	0	0	0	0	0	0.0866667	0	0	0	0	0	0.0123457	0	0	0	0	0	0	0	0	0	0.0114943	0
0	0.00490196	0.0144231	0	0.0260417	0.00171821	0	0	0	0	0	0	0	0	0	0	0	0	0	0	0	0	0	0	0	0	0	0	0.161458	0	0
0	0	0.00673401	0	0.0123457	0.00181159	0	0	0	0	0.00520833	0	0	0.0763889	0	0	0.00595238	0.0123457	0	0	0	0	0	0	0	0	0	0	0	0.0297619	0
0	0	0.003367	0	0	0	0	0.0430108	0.0138889	0	0.00520833	0	0.0238095	0.00694444	0	0	0.00595238	0	0	0	0	0.00694444	0.0178571	0	0.00574713	0	0.0260417	0	0.0185185	0	0.00666667
0.00666667	0.240741	0.00171821	0	0.0266667	0	0	0	0.0378788	0	0	0	0	0.030303	0	0	0.0192308	0	0	0	0.00694444	0	0.0448718	0	0.00617284	0	0	0	0.0266667	0	0.00724638
0	0.0322581	0	0.00520833	0	0	0	0.00505051	0	0.00537634	0.00490196	0	0	0	0	0	0	0	0	0	0.0178571	0.0448718	0	0	0	0	0.00980392	0	0	0.00555556	0
0	0	0	0	0.0925926	0.00543478	0	0	0	0.0114943	0	0	0	0	0	0	0	0	0	0	0	0	0	0	0	0	0	0	0	0	0
0	0	0	0	0	0	0.0333333	0	0	0	0.0190476	0	0	0	0	0	0.016129	0	0	0	0.00574713	0.00617284	0	0	0	0	0	0	0.0166667	0	0.047619
0	0	0.00161812	0.00490196	0	0.00173611	0	0	0.154762	0	0	0	0.00520833	0.00595238	0	0	0	0	0	0	0	0	0	0	0	0	0	0	0	0	0
0	0	0.0015873	0	0	0	0.00505051	0	0	0	0	0	0.00980392	0	0	0	0	0	0	0	0.0260417	0	0.00980392	0	0	0	0	0	0	0	0
0.0357143	0	0.00666667	0.0376344	0	0	0	0.0364583	0.00666667	0	0	0	0.00574713	0.00666667	0	0	0.00574713	0	0	0	0	0	0	0	0	0	0	0	0.0119048	0.0344828	0.00641026
0.00595238	0	0	0	0.0178571	0	0	0	0.02	0	0	0	0	0.00666667	0	0	0	0	0.161458	0	0.0185185	0.0266667	0	0	0.0166667	0	0	0.0119048	0	0	0.00641026
0	0	0.00165017	0.00520833	0.0287356	0	0	0.0454545	0.00641026	0	0	0	0	0.00641026	0	0	0.0166667	0.0114943	0	0.0297619	0	0	0.00555556	0	0	0	0	0.0344828	0	0	0
0	0	0.00510204	0	0	0.0018315	0.179487	0	0.00724638	0	0.00537634	0	0.00617284	0	0	0	0.00617284	0	0	0	0.00666667	0.00724638	0	0	0.047619	0	0	0.00641026	0.00641026	0	0

## Sheet: 5mNetwork
0	0.133333	0.0683333	0.166667	0.119048	0.0394265	0.0535714	0.192708	0.08	0.0222222	0.0252525	0.135802	0.155172	0.106667	0.113636	0.166667	0.06	0.121212	0.301282	0.26087	0.0507246	0.246032	0.14	0.0466667	0.0533333	0.077381	0.06	0.215278	0.1875	0.294872	0.101449
0.133333	0	0.179739	0.0909091	0.172222	0.15614	0.116667	0.137255	0.0802469	0.09375	0.195238	0.0287356	0.0645161	0.141975	0.057971	0.0645161	0.102151	0.155556	0.245098	0.12069	0.155172	0.611111	0.424731	0.103448	0.145833	0.116162	0.17619	0.0611111	0.227778	0.112903	0.14881
0.0683333	0.179739	0	0.122977	0.133333	0.132323	0.19	0.203526	0.187285	0.246732	0.131746	0.0252525	0.0924092	0.231959	0.0228311	0.110561	0.165017	0.356667	0.30609	0.228956	0.228956	0.219931	0.193069	0.185185	0.133987	0.156958	0.209524	0.123333	0.211667	0.171617	0.170068
0.166667	0.0909091	0.122977	0	0.0913978	0.0954861	0.155914	0.17619	0.0238095	0.0606061	0.0694444	0.127778	0.119792	0.107143	0.0681818	0.161458	0.0520833	0.11828	0.0428571	0.0944444	0.116667	0.14881	0.119792	0.0444444	0.131313	0.0784314	0.101852	0.268817	0.102151	0.208333	0.114943
0.119048	0.172222	0.133333	0.0913978	0	0.363799	0.303571	0.125	0.353333	0.361111	0.292929	0.0246914	0.143678	0.206667	0	0.0344828	0.281609	0.178571	0.182292	0.209877	0.17284	0.213333	0.16092	0.530864	0.161111	0.182796	0.0656566	0.0952381	0.172619	0.132184	0.224359
0.0394265	0.15614	0.132323	0.0954861	0.363799	0	0.272401	0.120275	0.222222	0.275439	0.715986	0.0380435	0.157801	0.290741	0.00238095	0.0390071	0.223404	0.159498	0.206186	0.231884	0.25	0.237037	0.113475	0.222826	0.238596	0.138889	0.158163	0.0824373	0.222222	0.113475	0.397436
0.0535714	0.116667	0.19	0.155914	0.303571	0.272401	0	0.0833333	0.366667	0.222222	0.348485	0.037037	0.189655	0.2	0.00925926	0.0344828	0.126437	0.113095	0.130208	0.185185	0.253086	0.166667	0.0977011	0.17284	0.422222	0.317204	0.19697	0.142857	0.178571	0.091954	0.647436
0.192708	0.137255	0.203526	0.17619	0.125	0.120275	0.0833333	0	0.143678	0.112745	0.121622	0.0645161	0.146465	0.0862069	0.057971	0.141414	0.0555556	0.109375	0.171296	0.0752688	0.258065	0.137931	0.156566	0.0645161	0.0931373	0.0952381	0.148649	0.21875	0.09375	0.252525	0.122222
0.08	0.0802469	0.187285	0.0238095	0.353333	0.222222	0.366667	0.143678	0	0.209877	0.288889	0.0555556	0.198718	0.265152	0	0.0448718	0.147436	0.12	0.0804598	0.0833333	0.326389	0.174242	0.115385	0.194444	0.166667	0.60119	0.122222	0.186667	0.18	0.185897	0.384058
0.0222222	0.09375	0.246732	0.0606061	0.361111	0.275439	0.222222	0.112745	0.209877	0	0.228571	0.0344828	0.0967742	0.154321	0	0.016129	0.677419	0.183333	0.151961	0.172414	0.132184	0.203704	0.204301	0.327586	0.166667	0.227273	0.109524	0.0888889	0.194444	0.0698925	0.244048
0.0252525	0.195238	0.131746	0.0694444	0.292929	0.715986	0.348485	0.121622	0.288889	0.228571	0	0.0416667	0.102941	0.211111	0.00757576	0.0441176	0.181373	0.136364	0.198198	0.213542	0.3125	0.35	0.132353	0.197917	0.27619	0.217593	0.0789474	0.111111	0.227273	0.117647	0.317204
0.135802	0.0287356	0.0252525	0.127778	0.0246914	0.0380435	0.037037	0.0645161	0.0555556	0.0344828	0.0416667	0	0.172619	0.0277778	0.191667	0.166667	0.0535714	0.0493827	0.0645161	0.025641	0.0512821	0.0555556	0.0595238	0.0320513	0.0172414	0.0388889	0.0625	0.0679012	0.0308642	0.077381	0.0266667
0.155172	0.0645161	0.0924092	0.119792	0.143678	0.157801	0.189655	0.146465	0.198718	0.0967742	0.102941	0.172619	0	0.108974	0.075	0.272222	0.0333333	0.132184	0.106061	0.160714	0.130952	0.0448718	0.188889	0.0892857	0.129032	0.197917	0.171569	0.143678	0.103448	0.177778	0.166667
0.106667	0.141975	0.231959	0.107143	0.206667	0.290741	0.2	0.0862069	0.265152	0.154321	0.211111	0.0277778	0.108974	0	0.0462963	0.108974	0.224359	0.56	0.241379	0.479167	0.270833	0.25	0.115385	0.138889	0.222222	0.166667	0.138889	0.166667	0.253333	0.230769	0.188406
0.113636	0.057971	0.0228311	0.0681818	0	0.00238095	0.00925926	0.057971	0	0	0.00757576	0.191667	0.075	0.0462963	0	0.0833333	0	0.037037	0.00757576	0.0350877	0.0175439	0.0588235	0.047619	0.0634921	0.0238095	0	0.031746	0.05	0.00833333	0.0909091	0
0.137931	0.0645161	0.110561	0.161458	0.0344828	0.0390071	0.0344828	0.141414	0.0448718	0.016129	0.0441176	0.166667	0.272222	0.108974	0.0833333	0	0.0277778	0.0804598	0.0959596	0.0892857	0.047619	0.0833333	0.15	0.0119048	0.0537634	0.0260417	0.102941	0.149425	0.091954	0.1	0.0740741
0.0517241	0.102151	0.165017	0.0520833	0.281609	0.223404	0.126437	0.0555556	0.147436	0.677419	0.181373	0.0535714	0.0333333	0.224359	0	0.0277778	0	0.178161	0.166667	0.267857	0.214286	0.269231	0.144444	0.232143	0.139785	0.135417	0.0686275	0.143678	0.206897	0.0833333	0.166667
0.0952381	0.155556	0.356667	0.11828	0.178571	0.159498	0.113095	0.109375	0.12	0.183333	0.136364	0.0493827	0.132184	0.56	0.037037	0.0804598	0.178161	0	0.182292	0.246914	0.209877	0.173333	0.126437	0.185185	0.111111	0.112903	0.166667	0.14881	0.172619	0.258621	0.166667
0.244792	0.245098	0.30609	0.0428571	0.182292	0.206186	0.130208	0.171296	0.0804598	0.151961	0.198198	0.0645161	0.106061	0.241379	0.00757576	0.0959596	0.166667	0.182292	0	0.145161	0.241935	0.235632	0.257576	0.11828	0.151961	0.133333	0.108108	0.151042	0.583333	0.111111	0.194444
0.222222	0.12069	0.228956	0.0944444	0.209877	0.231884	0.185185	0.0752688	0.0833333	0.172414	0.213542	0.025641	0.160714	0.479167	0.0350877	0.0892857	0.267857	0.246914	0.145161	0	0.179487	0.208333	0.14881	0.237179	0.103448	0.1	0.166667	0.123457	0.160494	0.154762	0.166667
0.0432099	0.155172	0.228956	0.116667	0.17284	0.25	0.253086	0.258065	0.326389	0.132184	0.3125	0.0512821	0.130952	0.270833	0.0175439	0.047619	0.214286	0.209877	0.241935	0.179487	0	0.180556	0.238095	0.0833333	0.137931	0.127778	0.1875	0.135802	0.265432	0.136905	0.246667
0.206667	0.611111	0.219931	0.14881	0.213333	0.237037	0.166667	0.137931	0.174242	0.203704	0.35	0.0555556	0.0448718	0.25	0.0588235	0.0833333	0.269231	0.173333	0.235632	0.208333	0.180556	0	0.378205	0.0902778	0.166667	0.14881	0.161111	0.12	0.366667	0.0961538	0.26087
0.12069	0.424731	0.193069	0.119792	0.16092	0.113475	0.0977011	0.156566	0.115385	0.204301	0.132353	0.0595238	0.188889	0.115385	0.047619	0.15	0.144444	0.126437	0.257576	0.14881	0.238095	0.378205	0	0.172619	0.0591398	0.0885417	0.127451	0.155172	0.218391	0.255556	0.104938
0.0432099	0.103448	0.185185	0.0444444	0.530864	0.222826	0.17284	0.0645161	0.194444	0.327586	0.197917	0.0320513	0.0892857	0.138889	0.0634921	0.0119048	0.232143	0.185185	0.11828	0.237179	0.0833333	0.0902778	0.172619	0	0.12069	0.177778	0.145833	0.0555556	0.12963	0.136905	0.133333
0.0444444	0.145833	0.133987	0.131313	0.161111	0.238596	0.422222	0.0931373	0.166667	0.166667	0.27619	0.0172414	0.129032	0.222222	0.0238095	0.0537634	0.139785	0.111111	0.151961	0.103448	0.137931	0.166667	0.0591398	0.12069	0	0.166667	0.0761905	0.188889	0.227778	0.107527	0.422619
0.0698925	0.116162	0.156958	0.0784314	0.182796	0.138889	0.317204	0.0952381	0.60119	0.227273	0.217593	0.0388889	0.197917	0.166667	0	0.0260417	0.135417	0.112903	0.133333	0.1	0.127778	0.14881	0.0885417	0.177778	0.166667	0	0.111111	0.198925	0.177419	0.145833	0.298851
0.0454545	0.17619	0.209524	0.101852	0.0656566	0.158163	0.19697	0.148649	0.122222	0.109524	0.0789474	0.0625	0.171569	0.138889	0.031746	0.102941	0.0686275	0.166667	0.108108	0.166667	0.1875	0.161111	0.127451	0.145833	0.0761905	0.111111	0	0.111111	0.0959596	0.0441176	0.107527
0.184524	0.0611111	0.123333	0.268817	0.0952381	0.0824373	0.142857	0.21875	0.186667	0.0888889	0.111111	0.0679012	0.143678	0.166667	0.05	0.149425	0.143678	0.14881	0.151042	0.123457	0.135802	0.12	0.155172	0.0555556	0.188889	0.198925	0.111111	0	0.184524	0.270115	0.192308
0.160714	0.227778	0.211667	0.102151	0.172619	0.222222	0.178571	0.09375	0.18	0.194444	0.227273	0.0308642	0.103448	0.253333	0.00833333	0.091954	0.206897	0.172619	0.583333	0.160494	0.265432	0.366667	0.218391	0.12963	0.227778	0.177419	0.0959596	0.184524	0	0.0632184	0.217949
0.264368	0.112903	0.171617	0.208333	0.132184	0.113475	0.091954	0.252525	0.185897	0.0698925	0.117647	0.077381	0.177778	0.230769	0.0909091	0.1	0.0833333	0.258621	0.111111	0.154762	0.136905	0.0961538	0.255556	0.136905	0.107527	0.145833	0.0441176	0.270115	0.0632184	0	0.0925926
0.0897436	0.14881	0.170068	0.114943	0.224359	0.397436	0.647436	0.122222	0.384058	0.244048	0.317204	0.0266667	0.166667	0.188406	0	0.0740741	0.166667	0.166667	0.194444	0.166667	0.246667	0.26087	0.104938	0.133333	0.422619	0.298851	0.107527	0.192308	0.217949	0.0925926	0
