# Supplementary material for: Rapid transmission of respiratory infections within but not between mountain gorilla groups
Source: Sci Rep. 2021 Oct 7;11:19622. doi: 10.1038/s41598-021-98969-8 (PMC8497490; doi:10.1038/s41598-021-98969-8)
Supplement: Supplementary file 6 — Supplementary Information 6. [file 41598_2021_98969_MOESM6_ESM.xlsx]

## Sheet: Symptoms
				Presence of symptoms
ID	Age	Cat	Sex	Day1	Day2	Day3
Ind_1	10.653	AF	F	0	0	1
Ind_2	6.57632	SAM	M	0	0	1
Ind_3	4.31485	JUV	F	0	0	1
Ind_4	14.5216	AF	F	0	0	1
Ind_5	32.0849	DSB	M	0	0	1
Ind_6	6.69678	SAM	M	0	0	1
Ind_7	7.49076	SAM	M	0	1	1
Ind_8	15.5975	SB	M	0	0	1
Ind_9	14.2779	SB	M	0	0	1
Ind_10	26.9596	AF	F	0	0	1
Ind_11	4.59411	JUV	M	0	0	1
Ind_12	10.2478	AF	F	0	0	1
Ind_13	5.06776	JUV	F	0	0	1
Ind_14	10.6146	BB	M	0	0	1
Ind_15	9.43737	BB	M	0	0	1
Ind_16	6.37645	SAF	F	0	0	1
Ind_17	10.0096	BB	M	1	0	1
Ind_18	8.52293	BB	M	0	0	0
Ind_19	10.0151	BB	M	0	1	1
Ind_20	12.1999	SB	M	1	0	1
Ind_21	11.4935	BB	M	1	0	1
Ind_22	26.152	AF	F	0	0	1
Ind_23	2.11636	INF	M	0	0	1
Ind_24	14.5845	AF	F	1	0	1
Ind_25	12.7064	SB	M	0	0	1
Ind_26	24.0849	AF	F	0	0	1
Ind_27	30.705	AF	F	0	0	1
Ind_28	7.80287	SAF	F	0	0	1
Ind_29	3.90144	JUV	F	0	0	1
Ind_30	7.98084	SAM	M	0	0	1
Ind_31	18.9979	AF	F	0	1	1
Ind_32	2.52977	INF	F	0	0	1
Ind_33	14.5572	AF	F	0	0	1
Ind_34	7.22245	SAF	F	0	0	1
Ind_35	7.72621	SAF	F	0	0	1
Ind_36	6.12183	SAM	M	0	0	1
Ind_37	1.31964	INF	F	0	0	1
Ind_38	13.6509	SB	M	0	0	1
Ind_39	5.04038	JUV	M	0	0	1
Ind_40	9.94114	BB	M	0	0	1
Ind_41	21.3087	AF	F	0	0	1

## Sheet: ContactNetwork
NA	0	0.0176056	0	0	0	0	0.00160772	0	0	0.00347222	0	0.0112782	0	0	0.0176056	0	0	0.00358423	0	0	0	0	0	0	0	0	0	0	0	0	0	0	0.0509804	0.00784314	0	0	0	0.00757576	0	0.00295858
0	NA	0.00507614	0.0115385	0.00374532	0.00574713	0.0255102	0.00560748	0	0	0	0	0.00558659	0	0	0.0203046	0	0.00540541	0	0	0	0	0	0	0	0.039604	0.00438596	0.00537634	0.0207254	0.00537634	0	0	0	0.0119048	0	0.0149254	0.0258065	0	0.00564972	0	0
0.0176056	0.00507614	NA	0	0.0241187	0	0	0	0	0	0.0339806	0	0.00543478	0	0	0.0247525	0.0052356	0	0	0	0	0	0.0111111	0.00373134	0	0	0	0	0.00505051	0.172775	0	0	0.00735294	0.0115607	0	0	0	0	0	0	0.0351562
0	0.0115385	0	NA	0	0	0	0	0	0	0	0	0	0	0	0	0	0	0	0	0	0	0	0	0.00395257	0.0161725	0	0	0.187739	0.00393701	0	0	0	0	0	0	0.0224215	0	0	0	0
0	0.00374532	0.0241187	0	NA	0.0116279	0.00185874	0	0	0	0.0092081	0	0.00383877	0	0.00191571	0.012987	0	0	0	0	0	0.00167224	0	0.00826446	0	0	0.00526316	0	0.00186916	0	0	0	0.00164204	0	0	0	0	0.00185185	0.00385356	0	0.0084317
0	0.00574713	0	0	0.0116279	NA	0.0393258	0	0	0	0	0	0	0	0	0	0	0.00598802	0.0517241	0	0	0.155462	0	0	0	0	0	0.0119048	0	0.0119048	0	0	0	0.0266667	0.0133333	0.010929	0	0	0.00628931	0.0114943	0
0	0.0255102	0	0	0.00185874	0.0393258	NA	0.0686456	0	0	0	0	0.00546448	0	0.0163043	0	0.00526316	0.00529101	0.0153061	0.00961538	0.0105263	0	0	0.00374532	0	0	0	0.0263158	0	0.00526316	0	0	0.00369004	0.00581395	0.00581395	0	0	0.0148515	0	0	0
0.00160772	0.00560748	0	0	0	0	0.0686456	NA	0	0.00340136	0	0	0	0	0	0	0	0	0	0.00365631	0	0	0	0.00165017	0.00189394	0.00309598	0.00700525	0	0	0	0	0.00352113	0	0.00195695	0	0.00367647	0	0	0.00192308	0	0
0	0	0	0	0	0	0	0	NA	0	0	0	0	0.0166667	0	0	0	0.00540541	0	0	0	0	0	0	0	0	0	0	0	0.0215054	0	0	0	0	0	0	0	0	0	0	0
0	0	0	0	0	0	0	0.00340136	0	NA	0	0	0.00431034	0	0	0	0	0	0	0	0	0	0	0.00316456	0	0	0.00355872	0	0	0	0	0.298561	0.034375	0	0	0.102362	0	0	0	0.00816327	0
0.00347222	0	0.0339806	0	0.0092081	0	0	0	0	0	NA	0	0.0212766	0	0.00529101	0.00485437	0.0358974	0	0	0	0	0	0.0108696	0	0	0	0	0.00512821	0.019802	0.00512821	0	0	0	0	0.00564972	0.0047619	0	0	0.0268817	0	0.0846154
0	0	0	0	0	0	0	0	0	0	0	NA	0	0	0	0	0	0	0	0	0	0.00296736	0.308594	0	0	0	0	0	0	0	0.0171429	0	0	0.00401606	0	0	0	0	0	0	0.00301205
0.0112782	0.00558659	0.00543478	0	0.00383877	0	0.00546448	0	0	0.00431034	0.0212766	0	NA	0	0	0.00543478	0	0	0	0	0	0	0	0	0	0.00344828	0	0	0.0111111	0.00578035	0.00390625	0.00471698	0.0944882	0	0.0129032	0.0425532	0	0	0.0182927	0.00558659	0
0	0	0	0	0	0	0	0	0.0166667	0	0	0	0	NA	0.0178571	0	0	0.0520231	0	0.00520833	0.0114943	0	0	0	0	0.00343643	0	0	0	0.00574713	0	0	0	0	0	0	0	0.0430108	0	0.0222222	0
0	0	0	0	0.00191571	0	0.0163043	0	0	0	0.00529101	0	0	0.0178571	NA	0	0.00574713	0.0462428	0	0.0104167	0	0	0	0	0.00578035	0	0	0.0287356	0	0	0	0	0	0	0.0128205	0	0	0	0.00606061	0.0388889	0
0.0176056	0.0203046	0.0247525	0	0.012987	0	0	0	0	0	0.00485437	0	0.00543478	0	0	NA	0	0	0	0	0.0052356	0	0	0	0	0	0.0772532	0.0052356	0.010101	0	0	0.00434783	0.00367647	0	0.0289017	0.00970874	0	0	0.0164835	0	0
0	0	0.0052356	0	0	0	0.00526316	0	0	0	0.0358974	0	0	0	0.00574713	0	NA	0.0223464	0.00537634	0.00505051	0	0	0	0	0.00558659	0	0	0	0.00534759	0.00555556	0	0	0	0	0	0	0	0.0104167	0	0.00537634	0.00816327
0	0.00540541	0	0	0	0.00598802	0.00529101	0	0.00540541	0	0	0	0	0.0520231	0.0462428	0	0.0223464	NA	0.00540541	0	0.00558659	0	0	0	0	0	0	0	0	0.0446927	0	0	0.00384615	0.00621118	0.00621118	0	0	0	0	0	0
0.00358423	0	0	0	0	0.0517241	0.0153061	0	0	0	0	0	0	0	0	0	0.00537634	0.00540541	NA	0	0.00537634	0.0117188	0	0	0	0	0	0	0	0.0215054	0	0	0.00374532	0.0178571	0	0.00497512	0	0.010101	0	0.0416667	0
0	0	0	0	0	0	0.00961538	0.00365631	0	0	0	0	0	0.00520833	0.0104167	0	0.00505051	0	0	NA	0.030303	0	0	0	0.00507614	0	0	0	0	0	0	0	0	0	0	0	0	0	0	0	0
0	0	0	0	0	0	0.0105263	0	0	0	0	0	0	0.0114943	0	0.0052356	0	0.00558659	0.00537634	0.030303	NA	0	0	0	0	0	0	0.00555556	0	0	0	0	0	0	0	0	0	0.00520833	0	0.00537634	0
0	0	0	0	0.00167224	0.155462	0	0	0	0	0	0.00296736	0	0	0	0	0	0	0.0117188	0	0	NA	0	0	0	0	0.00684932	0.004	0	0	0	0	0	0.00431034	0.012931	0	0	0	0	0	0
0	0	0.0111111	0	0	0	0	0	0	0	0.0108696	0.308594	0	0	0	0	0	0	0	0	0	0	NA	0	0	0	0	0	0.00568182	0	0	0.00961538	0	0.00662252	0	0	0.0217391	0	0	0	0
0	0	0.00373134	0	0.00826446	0	0.00374532	0.00165017	0	0.00316456	0	0	0	0	0	0	0	0	0	0	0	0	0	NA	0	0.0026738	0.0100334	0	0	0	0	0	0.00887574	0	0	0	0	0	0.0604839	0	0
0	0	0	0.00395257	0	0	0	0.00189394	0	0	0	0	0	0	0.00578035	0	0.00558659	0	0	0.00507614	0	0	0	0	NA	0	0	0	0	0.00558659	0	0	0	0	0	0	0	0	0	0	0
0	0.039604	0	0.0161725	0	0	0	0.00309598	0	0	0	0	0.00344828	0.00343643	0	0	0	0	0	0	0	0	0	0.0026738	0	NA	0	0	0	0	0	0	0	0	0	0	0.319549	0	0.00347222	0	0
0	0.00438596	0	0	0.00526316	0	0	0.00700525	0	0.00355872	0	0	0	0	0	0.0772532	0	0	0	0	0	0.00684932	0	0.0100334	0	0	NA	0	0	0	0	0	0	0	0	0.00421941	0	0	0.0938967	0.00438596	0
0	0.00537634	0	0	0	0.0119048	0.0263158	0	0	0	0.00512821	0	0	0	0.0287356	0.0052356	0	0	0	0	0.00555556	0.004	0	0	0	0	0	NA	0	0.00555556	0	0	0	0.00617284	0.00617284	0.0102564	0	0	0	0	0
0	0.0207254	0.00505051	0.187739	0.00186916	0	0	0	0	0	0.019802	0	0.0111111	0	0	0.010101	0.00534759	0	0	0	0	0	0.00568182	0	0	0	0	0	NA	0	0	0.00442478	0.00373134	0.00591716	0.00591716	0.0148515	0.025641	0	0.0224719	0	0
0	0.00537634	0.172775	0.00393701	0	0.0119048	0.00526316	0	0.0215054	0	0.00512821	0	0.00578035	0.00574713	0	0	0.00555556	0.0446927	0.0215054	0	0	0	0	0	0.00558659	0	0	0.00555556	0	NA	0	0	0	0	0.00617284	0.00512821	0	0.00520833	0.0175439	0.00537634	0
0	0	0	0	0	0	0	0	0	0	0	0.0171429	0.00390625	0	0	0	0	0	0	0	0	0	0	0	0	0	0	0	0	0	NA	0	0	0	0	0	0	0	0	0	0
0	0	0	0	0	0	0	0.00352113	0	0.298561	0	0	0.00471698	0	0	0.00434783	0	0	0	0	0	0	0.00961538	0	0	0	0	0	0.00442478	0	0	NA	0.0233333	0.00497512	0	0.0299145	0	0	0	0.0177778	0
0	0	0.00735294	0	0.00164204	0	0.00369004	0	0	0.034375	0	0	0.0944882	0	0	0.00367647	0	0.00384615	0.00374532	0	0	0	0	0.00887574	0	0	0	0	0.00373134	0	0	0.0233333	NA	0	0	0.0108696	0	0	0	0	0
0.0509804	0.0119048	0.0115607	0	0	0.0266667	0.00581395	0.00195695	0	0	0	0.00401606	0	0	0	0	0	0.00621118	0.0178571	0	0	0.00431034	0.00662252	0	0	0	0	0.00617284	0.00591716	0	0	0.00497512	0	NA	0.00694444	0	0	0	0	0	0
0.00784314	0	0	0	0	0.0133333	0.00581395	0	0	0	0.00564972	0	0.0129032	0	0.0128205	0.0289017	0	0.00621118	0	0	0	0.012931	0	0	0	0	0	0.00617284	0.00591716	0.00617284	0	0	0	0.00694444	NA	0	0	0	0	0	0
0	0.0149254	0	0	0	0.010929	0	0.00367647	0	0.102362	0.0047619	0	0.0425532	0	0	0.00970874	0	0	0.00497512	0	0	0	0	0	0	0	0.00421941	0.0102564	0.0148515	0.00512821	0	0.0299145	0.0108696	0	0	NA	0.00609756	0	0.00537634	0.0149254	0.00769231
0	0.0258065	0	0.0224215	0	0	0	0	0	0	0	0	0	0	0	0	0	0	0	0	0	0	0.0217391	0	0	0.319549	0	0	0.025641	0	0	0	0	0	0	0.00609756	NA	0	0.00714286	0	0
0	0	0	0	0.00185185	0	0.0148515	0	0	0	0	0	0	0.0430108	0	0	0.0104167	0	0.010101	0	0.00520833	0	0	0	0	0	0	0	0	0.00520833	0	0	0	0	0	0	0	NA	0	0.00505051	0
0.00757576	0.00564972	0	0	0.00385356	0.00628931	0	0.00192308	0	0	0.0268817	0	0.0182927	0	0.00606061	0.0164835	0	0	0	0	0	0	0	0.0604839	0	0.00347222	0.0938967	0	0.0224719	0.0175439	0	0	0	0	0	0.00537634	0.00714286	0	NA	0	0
0	0	0	0	0	0.0114943	0	0	0	0.00816327	0	0	0.00558659	0.0222222	0.0388889	0	0.00537634	0	0.0416667	0	0.00537634	0	0	0	0	0	0.00438596	0	0	0.00537634	0	0.0177778	0	0	0	0.0149254	0	0.00505051	0	NA	0
0.00295858	0	0.0351562	0	0.0084317	0	0	0	0	0	0.0846154	0.00301205	0	0	0	0	0.00816327	0	0	0	0	0	0	0	0	0	0	0	0	0	0	0	0	0	0	0.00769231	0	0	0	0	NA

## Sheet: 5mNetwork
NA	0.164875	0.235915	0.0662824	0.26409	0.226054	0.130742	0.213826	0.046595	0.0903614	0.138889	0.125	0.142857	0.0486891	0.0786517	0.15493	0.113553	0.0330882	0.136201	0.0412371	0.117216	0.186589	0.118321	0.211429	0.0110294	0.135897	0.111111	0.230769	0.121429	0.0769231	0.210674	0.153846	0.152542	0.439216	0.113725	0.0798611	0.157025	0.0491228	0.143939	0.0824373	0.153846
0.164875	NA	0.203046	0.292308	0.215356	0.195402	0.158163	0.157009	0.0989583	0.106122	0.199005	0.106227	0.134078	0.0611111	0.155556	0.203046	0.11828	0.118919	0.223958	0.0784314	0.134409	0.136719	0.0628571	0.106464	0.0648649	0.363036	0.0964912	0.231183	0.331606	0.247312	0.137546	0.0755556	0.123596	0.184524	0.166667	0.228856	0.432258	0.111111	0.163842	0.203125	0.155378
0.235915	0.203046	NA	0.135849	0.530612	0.268156	0.174129	0.146296	0.101523	0.112	0.461165	0.18705	0.211957	0.0162162	0.0918919	0.331683	0.188482	0.1	0.192893	0.0430622	0.125654	0.195402	0.2	0.152985	0.0421053	0.136364	0.111588	0.267016	0.30303	0.350785	0.182482	0.0565217	0.1875	0.369942	0.231214	0.140777	0.15625	0.044335	0.230769	0.071066	0.308594
0.0662824	0.292308	0.135849	NA	0.249169	0.18595	0.102273	0.179104	0.0846154	0.0990415	0.148699	0.120235	0.105263	0.0645161	0.0806452	0.14717	0.0511811	0.0513834	0.165385	0.0257353	0.0748031	0.166667	0.139918	0.0996979	0.0790514	0.245283	0.0945946	0.153543	0.505747	0.137795	0.0771513	0.0614334	0.128358	0.177966	0.0932203	0.104089	0.376682	0.0714286	0.118367	0.1	0.122257
0.26409	0.215356	0.530612	0.249169	NA	0.337209	0.202602	0.122007	0.0149813	0.214651	0.440147	0.17561	0.255278	0.0287356	0.145594	0.270872	0.117424	0.0379507	0.220974	0.047619	0.0795455	0.287625	0.237911	0.236364	0.0360531	0.24186	0.191228	0.257576	0.418692	0.166667	0.188216	0.218695	0.325123	0.329412	0.190196	0.276243	0.295775	0.109259	0.312139	0.106742	0.344013
0.226054	0.195402	0.268156	0.18595	0.337209	NA	0.191011	0.203095	0.0229885	0.101322	0.333333	0.0980392	0.111801	0.0123457	0.141975	0.206704	0.172619	0.161677	0.442529	0.0913978	0.119048	0.567227	0.146497	0.142857	0.0419162	0.122807	0.128571	0.297619	0.194286	0.196429	0.171315	0.120773	0.108434	0.266667	0.206667	0.169399	0.124088	0.0833333	0.144654	0.12069	0.193133
0.130742	0.158163	0.174129	0.102273	0.202602	0.191011	NA	0.29128	0.0561224	0.192771	0.146341	0.148014	0.0983607	0.103261	0.190217	0.0945274	0.226316	0.201058	0.142857	0.129808	0.157895	0.0884615	0.0782123	0.116105	0.0529101	0.107492	0.0862069	0.226316	0.106599	0.173684	0.0549451	0.152838	0.095941	0.116279	0.168605	0.121951	0.113208	0.0990099	0.143646	0.19898	0.0941176
0.213826	0.157009	0.146296	0.179104	0.122007	0.203095	0.29128	NA	0.0168224	0.323129	0.115809	0.25	0.214559	0.040153	0.0936902	0.333333	0.0567108	0.0625	0.173832	0.071298	0.0888469	0.158598	0.30695	0.239274	0.0473485	0.21517	0.43958	0.141777	0.18097	0.0604915	0.240196	0.380282	0.257377	0.162427	0.11546	0.238971	0.23494	0.0184843	0.267308	0.158879	0.124579
0.046595	0.0989583	0.101523	0.0846154	0.0149813	0.0229885	0.0561224	0.0168224	NA	0.0408163	0.00995025	0.021978	0.0335196	0.3	0.122222	0.0558376	0.129032	0.275676	0.0833333	0.0686275	0.150538	0.0820312	0.0114286	0.0494297	0.291892	0.0429043	0.0438596	0.0215054	0.0880829	0.268817	0.0148699	0.0177778	0.0149813	0.0357143	0.0357143	0.0199005	0.0774194	0.10101	0.0564972	0.0572917	0.0159363
0.0903614	0.106122	0.112	0.0990415	0.214651	0.101322	0.192771	0.323129	0.0408163	NA	0.133858	0.119632	0.340517	0.0257511	0.0944206	0.168	0.117155	0.0672269	0.126531	0.0272374	0.0794979	0.194175	0.127193	0.246835	0.0336134	0.126404	0.231317	0.133891	0.097561	0.0878661	0.139752	0.848921	0.28125	0.113122	0.126697	0.570866	0.173077	0.0278884	0.2	0.236735	0.0625
0.138889	0.199005	0.461165	0.148699	0.440147	0.333333	0.146341	0.115809	0.00995025	0.133858	NA	0.124113	0.25	0.0634921	0.111111	0.145631	0.348718	0.0927835	0.223881	0.056338	0.0717949	0.196226	0.152174	0.143382	0.0154639	0.150641	0.0801688	0.333333	0.242574	0.138462	0.0899281	0.0940171	0.15942	0.259887	0.146893	0.166667	0.182927	0.115942	0.295699	0.124378	0.530769
0.125	0.106227	0.18705	0.120235	0.17561	0.0980392	0.148014	0.25	0.021978	0.119632	0.124113	NA	0.126923	0.045977	0.0536398	0.197842	0.0674157	0.0263158	0.0989011	0.0210526	0.071161	0.0801187	0.84375	0.206395	0.0526316	0.148438	0.132686	0.127341	0.135036	0.153558	0.317143	0.143791	0.155172	0.160643	0.124498	0.156028	0.161017	0.0394265	0.120155	0.102564	0.14759
0.142857	0.134078	0.211957	0.105263	0.255278	0.111801	0.0983607	0.214559	0.0335196	0.340517	0.25	0.126923	NA	0.0299401	0.0898204	0.23913	0.104046	0.0755814	0.122905	0.0157068	0.0809249	0.111111	0.117284	0.244	0.0290698	0.148276	0.130233	0.156069	0.161111	0.109827	0.117188	0.25	0.511811	0.277419	0.122581	0.351064	0.239437	0.0486486	0.323171	0.189944	0.0672269
0.0486891	0.0611111	0.0162162	0.0645161	0.0287356	0.0123457	0.103261	0.040153	0.3	0.0257511	0.0634921	0.045977	0.0299401	NA	0.202381	0.0108108	0.149425	0.294798	0.0666667	0.171875	0.252874	0.0122951	0.0490798	0.0318725	0.179191	0.0378007	0.037037	0.0172414	0.0165746	0.166667	0.0817121	0.0140845	0.0196078	0.00641026	0.0448718	0.021164	0.041958	0.22043	0.0363636	0.155556	0.0627615
0.0786517	0.155556	0.0918919	0.0806452	0.145594	0.141975	0.190217	0.0936902	0.122222	0.0944206	0.111111	0.0536398	0.0898204	0.202381	NA	0.113514	0.224138	0.213873	0.172222	0.140625	0.172414	0.0778689	0.0490798	0.0557769	0.190751	0.0515464	0.0416667	0.12069	0.127072	0.298851	0.0428016	0.0516432	0.0470588	0.0769231	0.0961538	0.0952381	0.0559441	0.102151	0.127273	0.15	0.0669456
0.15493	0.203046	0.331683	0.14717	0.270872	0.206704	0.0945274	0.333333	0.0558376	0.168	0.145631	0.197842	0.23913	0.0108108	0.113514	NA	0.0628272	0.0684211	0.137056	0.0239234	0.109948	0.16092	0.266667	0.347015	0.0368421	0.204545	0.44206	0.219895	0.262626	0.104712	0.113139	0.152174	0.213235	0.17341	0.208092	0.237864	0.20625	0.0689655	0.335165	0.0913706	0.121094
0.113553	0.11828	0.188482	0.0511811	0.117424	0.172619	0.226316	0.0567108	0.129032	0.117155	0.348718	0.0674157	0.104046	0.149425	0.224138	0.0628272	NA	0.201117	0.306452	0.116162	0.111111	0.108	0.0769231	0.0856031	0.0614525	0.047138	0.0675676	0.116667	0.117647	0.15	0.0494297	0.0593607	0.0421456	0.0987654	0.185185	0.0769231	0.0738255	0.177083	0.152047	0.166667	0.318367
0.0330882	0.118919	0.1	0.0513834	0.0379507	0.161677	0.201058	0.0625	0.275676	0.0672269	0.0927835	0.0263158	0.0755814	0.294798	0.213873	0.0684211	0.201117	NA	0.135135	0.142132	0.134078	0.168675	0.0892857	0.0585938	0.280899	0.0878378	0.0678733	0.134078	0.0698925	0.251397	0.0534351	0.0137615	0.0576923	0.0372671	0.10559	0.056701	0.0878378	0.0680628	0.0588235	0.124324	0.0860656
0.136201	0.223958	0.192893	0.165385	0.220974	0.442529	0.142857	0.173832	0.0833333	0.126531	0.223881	0.0989011	0.122905	0.0666667	0.172222	0.137056	0.306452	0.135135	NA	0.0784314	0.139785	0.3125	0.177143	0.121673	0.0648649	0.125413	0.100877	0.155914	0.0829016	0.252688	0.107807	0.128889	0.11236	0.172619	0.172619	0.169154	0.0967742	0.136364	0.0903955	0.182292	0.159363
0.0412371	0.0784314	0.0430622	0.0257353	0.047619	0.0913978	0.129808	0.071298	0.0686275	0.0272374	0.056338	0.0210526	0.0157068	0.171875	0.140625	0.0239234	0.116162	0.142132	0.0784314	NA	0.126263	0.0634328	0.0374332	0.0363636	0.13198	0.0412698	0.0208333	0.040404	0.0634146	0.136364	0.0177936	0.00843882	0.0430108	0.0222222	0.0444444	0.0140845	0.0419162	0.0666667	0.021164	0.0980392	0.00760456
0.117216	0.134409	0.125654	0.0748031	0.0795455	0.119048	0.157895	0.0888469	0.150538	0.0794979	0.0717949	0.071161	0.0809249	0.252874	0.172414	0.109948	0.111111	0.134078	0.139785	0.126263	NA	0.068	0.0887574	0.07393	0.0893855	0.0909091	0.018018	0.172222	0.0695187	0.155556	0.0646388	0.0684932	0.0727969	0.0432099	0.0802469	0.0871795	0.107383	0.140625	0.0701754	0.198925	0.044898
0.186589	0.136719	0.195402	0.166667	0.287625	0.567227	0.0884615	0.158598	0.0820312	0.194175	0.196226	0.0801187	0.111111	0.0122951	0.0778689	0.16092	0.108	0.168675	0.3125	0.0634328	0.068	NA	0.125523	0.186544	0.064257	0.114441	0.14726	0.204	0.11284	0.116	0.204204	0.17301	0.141994	0.181034	0.172414	0.143396	0.105023	0.0572519	0.120332	0.09375	0.161905
0.118321	0.0628571	0.2	0.139918	0.237911	0.146497	0.0782123	0.30695	0.0114286	0.127193	0.152174	0.84375	0.117284	0.0490798	0.0490798	0.266667	0.0769231	0.0892857	0.177143	0.0374332	0.0887574	0.125523	NA	0.154472	0.107143	0.143357	0.170616	0.147929	0.176136	0.177515	0.424603	0.206731	0.18	0.125828	0.13245	0.125	0.173913	0.0331492	0.15	0.114286	0.183761
0.211429	0.106464	0.152985	0.0996979	0.236364	0.142857	0.116105	0.239274	0.0494297	0.246835	0.143382	0.206395	0.244	0.0318725	0.0557769	0.347015	0.0856031	0.0585938	0.121673	0.0363636	0.07393	0.186544	0.154472	NA	0.046875	0.176471	0.327759	0.198444	0.136364	0.101167	0.147059	0.283784	0.275148	0.150628	0.133891	0.209559	0.123894	0.0743494	0.403226	0.136882	0.152174
0.0110294	0.0648649	0.0421053	0.0790514	0.0360531	0.0419162	0.0529101	0.0473485	0.291892	0.0336134	0.0154639	0.0526316	0.0290698	0.179191	0.190751	0.0368421	0.0614525	0.280899	0.0648649	0.13198	0.0893855	0.064257	0.107143	0.046875	NA	0.0371622	0.0588235	0.027933	0.0913978	0.173184	0.0419847	0.0229358	0.0192308	0.00621118	0.0559006	0.00515464	0.0337838	0.0628272	0.0882353	0.0702703	0.0737705
0.135897	0.363036	0.136364	0.245283	0.24186	0.122807	0.107492	0.21517	0.0429043	0.126404	0.150641	0.148438	0.148276	0.0378007	0.0515464	0.204545	0.047138	0.0878378	0.125413	0.0412698	0.0909091	0.114441	0.143357	0.176471	0.0371622	NA	0.153392	0.161616	0.282895	0.144781	0.0763158	0.0892857	0.248677	0.136201	0.111111	0.112179	0.924812	0.0647249	0.180556	0.0561056	0.0994475
0.111111	0.0964912	0.111588	0.0945946	0.191228	0.128571	0.0862069	0.43958	0.0438596	0.231317	0.0801688	0.132686	0.130233	0.037037	0.0416667	0.44206	0.0675676	0.0678733	0.100877	0.0208333	0.018018	0.14726	0.170616	0.327759	0.0588235	0.153392	NA	0.157658	0.0829694	0.0495495	0.167213	0.206897	0.122112	0.0784314	0.0784314	0.109705	0.157068	0.042735	0.29108	0.0789474	0.0940767
0.230769	0.231183	0.267016	0.153543	0.257576	0.297619	0.226316	0.141777	0.0215054	0.133891	0.333333	0.127341	0.156069	0.0172414	0.12069	0.219895	0.116667	0.134078	0.155914	0.040404	0.172222	0.204	0.147929	0.198444	0.027933	0.161616	0.157658	NA	0.176471	0.15	0.159696	0.086758	0.114943	0.277778	0.271605	0.133333	0.134228	0.0416667	0.128655	0.0860215	0.195918
0.121429	0.331606	0.30303	0.505747	0.418692	0.194286	0.106599	0.18097	0.0880829	0.097561	0.242574	0.135036	0.161111	0.0165746	0.127072	0.262626	0.117647	0.0698925	0.0829016	0.0634146	0.0695187	0.11284	0.176136	0.136364	0.0913978	0.282895	0.0829694	0.176471	NA	0.112299	0.118519	0.119469	0.11194	0.266272	0.224852	0.183168	0.429487	0.0452261	0.241573	0.181347	0.174603
0.0769231	0.247312	0.350785	0.137795	0.166667	0.196429	0.173684	0.0604915	0.268817	0.0878661	0.138462	0.153558	0.109827	0.166667	0.298851	0.104712	0.15	0.251397	0.252688	0.136364	0.155556	0.116	0.177515	0.101167	0.173184	0.144781	0.0495495	0.15	0.112299	NA	0.0456274	0.0319635	0.0689655	0.154321	0.0925926	0.133333	0.201342	0.177083	0.0760234	0.107527	0.0938776
0.210674	0.137546	0.182482	0.0771513	0.188216	0.171315	0.0549451	0.240196	0.0148699	0.139752	0.0899281	0.317143	0.117188	0.0817121	0.0428016	0.113139	0.0494297	0.0534351	0.107807	0.0177936	0.0646388	0.204204	0.424603	0.147059	0.0419847	0.0763158	0.167213	0.159696	0.118519	0.0456274	NA	0.102649	0.148256	0.106122	0.118367	0.0827338	0.107759	0.0545455	0.0826772	0.104089	0.103659
0.153846	0.0755556	0.0565217	0.0614334	0.218695	0.120773	0.152838	0.380282	0.0177778	0.848921	0.0940171	0.143791	0.25	0.0140845	0.0516432	0.152174	0.0593607	0.0137615	0.128889	0.00843882	0.0684932	0.17301	0.206731	0.283784	0.0229358	0.0892857	0.206897	0.086758	0.119469	0.0319635	0.102649	NA	0.263333	0.149254	0.0547264	0.388889	0.12234	0.0779221	0.185714	0.231111	0.0739437
0.152542	0.123596	0.1875	0.128358	0.325123	0.108434	0.095941	0.257377	0.0149813	0.28125	0.15942	0.155172	0.511811	0.0196078	0.0470588	0.213235	0.0421456	0.0576923	0.11236	0.0430108	0.0727969	0.141994	0.18	0.275148	0.0192308	0.248677	0.122112	0.114943	0.11194	0.0689655	0.148256	0.263333	NA	0.26749	0.119342	0.202899	0.33913	0.0659341	0.257937	0.093633	0.113497
0.439216	0.184524	0.369942	0.177966	0.329412	0.266667	0.116279	0.162427	0.0357143	0.113122	0.259887	0.160643	0.277419	0.00641026	0.0769231	0.17341	0.0987654	0.0372671	0.172619	0.0222222	0.0432099	0.181034	0.125828	0.150628	0.00621118	0.136201	0.0784314	0.277778	0.266272	0.154321	0.106122	0.149254	0.26749	NA	0.0902778	0.124294	0.137405	0.0517241	0.137255	0.113095	0.123348
0.113725	0.166667	0.231214	0.0932203	0.190196	0.206667	0.168605	0.11546	0.0357143	0.126697	0.146893	0.124498	0.122581	0.0448718	0.0961538	0.208092	0.185185	0.10559	0.172619	0.0444444	0.0802469	0.172414	0.13245	0.133891	0.0559006	0.111111	0.0784314	0.271605	0.224852	0.0925926	0.118367	0.0547264	0.119342	0.0902778	NA	0.101695	0.145038	0.091954	0.130719	0.113095	0.145374
0.0798611	0.228856	0.140777	0.104089	0.276243	0.169399	0.121951	0.238971	0.0199005	0.570866	0.166667	0.156028	0.351064	0.021164	0.0952381	0.237864	0.0769231	0.056701	0.169154	0.0140845	0.0871795	0.143396	0.125	0.209559	0.00515464	0.112179	0.109705	0.133333	0.183168	0.133333	0.0827338	0.388889	0.202899	0.124294	0.101695	NA	0.189024	0.0434783	0.22043	0.189055	0.146154
0.157025	0.432258	0.15625	0.376682	0.295775	0.124088	0.113208	0.23494	0.0774194	0.173077	0.182927	0.161017	0.239437	0.041958	0.0559441	0.20625	0.0738255	0.0878378	0.0967742	0.0419162	0.107383	0.105023	0.173913	0.123894	0.0337838	0.924812	0.157068	0.134228	0.429487	0.201342	0.107759	0.12234	0.33913	0.137405	0.145038	0.189024	NA	0.068323	0.185714	0.0774194	0.149533
0.0491228	0.111111	0.044335	0.0714286	0.109259	0.0833333	0.0990099	0.0184843	0.10101	0.0278884	0.115942	0.0394265	0.0486486	0.22043	0.102151	0.0689655	0.177083	0.0680628	0.136364	0.0666667	0.140625	0.0572519	0.0331492	0.0743494	0.0628272	0.0647249	0.042735	0.0416667	0.0452261	0.177083	0.0545455	0.0779221	0.0659341	0.0517241	0.091954	0.0434783	0.068323	NA	0.114754	0.116162	0.07393
0.143939	0.163842	0.230769	0.118367	0.312139	0.144654	0.143646	0.267308	0.0564972	0.2	0.295699	0.120155	0.323171	0.0363636	0.127273	0.335165	0.152047	0.0588235	0.0903955	0.021164	0.0701754	0.120332	0.15	0.403226	0.0882353	0.180556	0.29108	0.128655	0.241573	0.0760234	0.0826772	0.185714	0.257937	0.137255	0.130719	0.22043	0.185714	0.114754	NA	0.158192	0.131356
0.0824373	0.203125	0.071066	0.1	0.106742	0.12069	0.19898	0.158879	0.0572917	0.236735	0.124378	0.102564	0.189944	0.155556	0.15	0.0913706	0.166667	0.124324	0.182292	0.0980392	0.198925	0.09375	0.114286	0.136882	0.0702703	0.0561056	0.0789474	0.0860215	0.181347	0.107527	0.104089	0.231111	0.093633	0.113095	0.113095	0.189055	0.0774194	0.116162	0.158192	NA	0.0717131
0.153846	0.155378	0.308594	0.122257	0.344013	0.193133	0.0941176	0.124579	0.0159363	0.0625	0.530769	0.14759	0.0672269	0.0627615	0.0669456	0.121094	0.318367	0.0860656	0.159363	0.00760456	0.044898	0.161905	0.183761	0.152174	0.0737705	0.0994475	0.0940767	0.195918	0.174603	0.0938776	0.103659	0.0739437	0.113497	0.123348	0.145374	0.146154	0.149533	0.07393	0.131356	0.0717131	NA
