# Supplementary material for: Rapid transmission of respiratory infections within but not between mountain gorilla groups
Source: Sci Rep. 2021 Oct 7;11:19622. doi: 10.1038/s41598-021-98969-8 (PMC8497490; doi:10.1038/s41598-021-98969-8)
Supplement: Supplementary file 7 — Supplementary Information 7. [file 41598_2021_98969_MOESM7_ESM.xlsx]

## Sheet: Symptoms
				Presence of symptoms
ID	Age	Cat	Sex	Day1	Day2	Day3	Day4	Day5	Day6	Day7	Day8	Day9	Day10	Day11	Day12	Day13	Day14
IND_1	6.57084	SAF	F	0	0	0	0	1	0	0	1	0	0	0	0	0	0
IND_2	2.49418	INF	M	0	0	0	0	0	0	0	1	0	0	0	0	0	0
IND_3	10.4394	AF	F	0	0	0	0	1	0	0	0	0	1	0	0	0	0
IND_4	28.0027	DSB	M	0	1	1	1	1	0	1	0	0	0	0	0	0	0
IND_5	2.61465	INF	M	0	0	0	1	0	0	0	0	0	0	0	0	0	0
IND_6	38.872	AF	F	0	0	0	0	0	0	0	0	0	0	0	0	0	0
IND_7	3.40862	INF	M	0	0	0	1	0	0	0	1	0	1	0	0	0	0
IND_8	6.09719	SAF	F	0	0	0	0	0	0	0	0	0	0	0	0	0	0
IND_9	11.5154	BB	M	0	0	0	0	0	0	1	0	0	0	0	0	0	0
IND_10	26.2533	AF	F	0	1	1	1	1	0	1	0	0	0	0	0	0	0
IND_11	12.0575	SB	M	0	0	0	0	0	0	0	0	0	0	0	0	0	0
IND_12	18.6256	AF	F	0	0	0	0	1	0	0	0	0	0	0	0	0	0
IND_13	10.1958	BB	M	0	0	0	0	0	0	1	0	0	0	0	0	0	0
IND_14	22.8775	AF	F	0	0	0	0	0	0	0	0	0	0	1	0	0	0
IND_15	2.423	INF	F	0	0	0	0	0	0	0	1	0	1	0	0	0	0
IND_16	1.88638	INF	M	0	0	0	0	0	0	0	0	0	0	0	0	0	0
IND_17	20.7556	AF	F	0	0	0	0	0	0	0	1	1	1	0	0	0	0
IND_18	6.53251	SAM	M	0	1	0	0	0	0	0	0	0	1	0	0	0	0
IND_19	14.0917	SB	M	0	0	0	0	0	0	1	0	1	0	0	0	0	0
IND_20	5.35524	JUV	M	0	0	0	0	1	0	1	0	1	0	0	0	0	0
IND_21	2.29432	INF	F	0	0	0	0	0	0	0	0	0	1	0	0	0	0
IND_22	5.92745	JUV	M	0	1	0	0	1	0	1	1	0	0	0	0	0	0
IND_23	8.09582	BB	M	0	0	0	0	1	0	0	0	0	0	0	0	0	0
IND_24	4.44079	JUV	M	0	0	0	0	0	0	0	0	0	0	0	0	0	0
IND_25	5.93292	JUV	M	0	0	0	0	0	0	1	0	0	0	0	0	0	0
IND_26	8.11773	BB	M	0	0	0	0	1	0	1	0	0	0	0	0	0	0
IND_27	7.41136	SAM	M	0	0	0	0	0	0	0	0	1	0	0	0	0	0
IND_28	26.4175	AF	F	1	0	0	0	0	0	0	1	1	0	0	0	0	0
IND_29	22.0698	AF	F	0	0	0	0	0	0	1	0	0	0	0	0	0	0
IND_30	17.2375	AF	F	0	0	0	0	0	0	0	0	0	0	0	0	0	0
IND_31	10.5024	AF	F	0	0	1	1	1	0	1	0	1	1	0	0	0	0
IND_32	13.6701	SB	M	0	0	0	0	0	0	0	0	0	1	0	0	0	0
IND_33	20.0027	AF	F	1	0	0	1	1	0	1	1	0	0	0	0	0	0
IND_34	26.6229	AF	F	1	1	1	0	1	0	1	1	0	1	0	0	0	0
IND_35	3.72074	INF	F	0	0	0	0	0	0	0	0	0	0	0	0	0	0
IND_36	3.8987	INF	M	0	0	0	0	0	0	0	1	0	0	0	0	0	0
IND_37	15.0554	AF	F	1	0	0	1	0	0	1	1	1	1	0	1	0	0
IND_38	21.1828	AF	F	1	1	1	1	1	0	1	1	0	0	0	0	0	0
IND_39	32.2081	SB	M	0	1	1	0	1	0	1	1	0	1	0	0	0	1
IND_40	37.9165	AF	F	0	0	0	0	0	0	0	0	0	0	0	0	0	1
IND_41	7.08556	SAF	F	0	0	0	0	0	0	0	0	0	1	0	0	0	0
IND_42	12.0219	SB	M	0	0	0	0	0	0	0	0	0	0	0	0	0	0
IND_43	10.475	AF	F	0	0	1	1	1	0	1	1	1	1	0	0	0	0
IND_44	3.14031	INF	F	0	0	0	0	0	0	0	0	0	0	0	0	0	0
IND_45	7.00616	SAF	F	0	1	0	0	1	0	0	1	1	0	0	0	0	0
IND_46	3.64408	INF	F	0	0	0	0	1	0	0	1	0	0	0	0	0	0
IND_47	2.0397	INF	M	0	1	0	1	1	0	0	0	0	1	0	0	0	0
IND_48	9.56879	BB	M	0	0	0	1	0	0	0	0	0	0	0	0	0	0
IND_49	5.859	JUV	M	0	0	0	0	1	0	1	1	1	1	0	0	0	0
IND_50	17.2266	AF	F	1	1	1	1	0	0	1	1	1	1	0	0	0	0
IND_51	6.67488	SAF	F	0	0	0	0	0	0	0	0	0	0	0	0	0	0
IND_52	20.8624	SB	M	0	0	1	0	0	0	1	1	0	1	0	0	0	0
IND_53	22.5024	AF	F	0	0	0	0	1	0	1	1	0	1	0	0	0	0
IND_54	23.4579	AF	F	0	0	0	0	0	0	1	1	0	0	0	0	0	0

## Sheet: ContactNetwork
0	0.0168067	0	0.00244499	0	0	0.00884956	0.00934579	0	0	0.00704225	0	0	0	0.0416667	0	0	0.0186916	0	0.00854701	0	0.0373832	0	0	0.008	0	0	0.0265487	0	0.00892857	0	0	0	0	0	0	0	0	0	0	0	0	0	0	0.00934579	0.029703	0	0	0.0265487	0
0.0168067	0	0.0291971	0.00247525	0.0263158	0	0	0	0	0	0	0	0	0	0.0151515	0.0307692	0	0.00877193	0.00595238	0	0.0168067	0	0	0	0.00793651	0	0	0	0	0	0	0	0.20354	0	0	0.00925926	0	0	0	0	0	0	0	0	0	0	0.0490196	0	0	0
0	0.0291971	0	0	0	0	0	0	0	0	0	0	0	0	0	0	0	0	0	0.0272109	0	0	0	0	0	0	0	0.0152672	0.00645161	0	0	0	0	0	0.0145985	0	0	0	0	0	0	0	0.00609756	0	0	0	0	0	0	0
0.00244499	0.00247525	0	0	0	0	0	0	0.00240385	0.0107143	0	0	0	0	0	0	0.00473934	0	0	0.00245098	0.00244499	0	0	0.00243902	0.00961538	0.00247525	0	0	0.00961538	0	0.00236967	0	0	0.007109	0	0	0.0106383	0	0	0.00236967	0	0	0.00470588	0.0201005	0	0	0.00255102	0	0	0.00731707
0	0.0263158	0	0	0	0	0.0294118	0	0	0	0	0	0	0	0.0666667	0	0	0.0104167	0	0.00943396	0.0186916	0.0104167	0	0	0.0614035	0.00980392	0	0	0.149123	0	0	0	0	0	0.0208333	0	0	0	0	0	0	0	0	0.0104167	0	0	0.0111111	0	0	0
0	0	0	0	0	0	0	0.0777778	0	0	0.016	0	0	0	0	0	0	0	0	0	0	0	0	0	0	0	0	0	0	0	0	0	0	0	0	0	0	0	0.0106952	0	0	0	0	0	0	0	0	0	0	0
0.00884956	0	0	0	0.0294118	0	0	0.00980392	0.00833333	0	0	0	0	0	0.0277778	0	0.166667	0.00980392	0	0.0178571	0	0	0	0	0	0.0185185	0	0	0	0	0	0	0	0	0	0	0.0320513	0	0	0	0	0	0	0	0	0	0	0	0.00925926	0
0.00934579	0	0	0	0	0.0777778	0.00980392	0	0	0	0.00763359	0	0	0	0	0	0	0	0	0	0	0	0.0105263	0.0185185	0	0	0	0	0	0	0	0	0	0	0.0208333	0.0104167	0	0	0.00526316	0	0.00980392	0	0	0	0	0	0	0	0	0
0	0	0	0.00240385	0	0	0.00833333	0	0	0	0.00671141	0	0	0	0	0	0	0.0175439	0	0	0	0	0	0	0	0.0166667	0.0277778	0	0	0	0.00724638	0	0	0	0	0	0.00666667	0	0	0	0	0	0	0	0.0175439	0	0	0	0	0
0	0	0	0.0107143	0	0	0	0	0	0	0	0	0	0.0102041	0	0	0	0.118812	0	0	0	0	0	0	0	0	0	0	0	0	0	0	0	0.011236	0	0	0	0	0	0	0	0	0	0.0105263	0	0.011236	0.0210526	0	0	0
0.00704225	0	0	0	0	0.016	0	0.00763359	0.00671141	0	0	0	0	0	0	0	0	0	0	0	0	0	0	0	0	0	0	0	0	0	0	0	0	0	0	0	0	0	0.00240964	0	0	0.0108108	0	0	0	0	0	0	0	0
0	0	0	0	0	0	0	0	0	0	0	0	0	0	0	0	0	0	0	0.138462	0	0	0	0	0	0	0	0	0	0	0	0	0	0	0	0	0	0	0	0	0	0	0	0	0	0	0	0	0	0
0	0	0	0	0	0	0	0	0	0	0	0	0	0	0	0	0	0	0	0	0	0	0	0	0	0	0	0	0	0	0	0.025974	0	0	0	0.0176991	0	0	0.0201511	0	0.0168067	0	0	0	0	0	0	0	0	0
0	0	0	0	0	0	0	0	0	0.0102041	0	0	0	0	0	0	0	0	0	0	0	0	0	0.00746269	0	0	0	0	0	0	0	0	0	0.00684932	0	0	0	0	0	0	0	0	0	0	0	0	0.189655	0	0.0546875	0.0149254
0.0416667	0.0151515	0	0	0.0666667	0	0.0277778	0	0	0	0	0	0	0	0	0	0	0	0	0	0.0454545	0	0	0	0	0	0	0	0	0	0	0	0	0	0.0151515	0	0.0208333	0	0	0	0	0	0	0	0	0.0416667	0.0740741	0	0	0
0	0.0307692	0	0	0	0	0	0	0	0	0	0	0	0	0	0	0	0	0	0	0	0	0	0	0	0	0	0	0	0	0	0	0	0	0	0.0338983	0	0	0.0192308	0	0	0	0	0	0	0.0212766	0	0	0	0
0	0	0	0.00473934	0	0	0.166667	0	0	0	0	0	0	0	0	0	0	0	0	0	0	0	0	0	0	0.0396825	0	0.0107527	0	0.008	0	0	0	0	0.0166667	0	0	0	0	0	0	0	0	0	0	0	0	0	0	0
0.0186916	0.00877193	0	0	0.0104167	0	0.00980392	0	0.0175439	0.118812	0	0	0	0	0	0	0	0	0	0	0	0.0104167	0	0	0.0263158	0.00980392	0.1	0.0175439	0	0	0	0	0.00934579	0	0	0	0.00666667	0	0	0	0	0.0133333	0	0	0	0	0.0111111	0	0.0196078	0.00925926
0	0.00595238	0	0	0	0	0	0	0	0	0	0	0	0	0	0	0	0	0	0	0	0.00641026	0	0	0	0	0	0	0	0	0.0444444	0.0152284	0	0.00555556	0.0128205	0	0	0	0	0	0	0.0047619	0.0273224	0	0	0	0	0	0	0
0.00854701	0	0.0272109	0.00245098	0.00943396	0	0.0178571	0	0	0	0	0.138462	0	0	0	0	0	0	0	0	0	0.00943396	0	0	0.00806452	0	0.01	0	0	0.00900901	0	0	0	0	0	0	0	0	0	0	0	0	0	0.0188679	0	0	0.01	0	0.0267857	0
0	0.0168067	0	0.00244499	0.0186916	0	0	0	0	0	0	0	0	0	0.0454545	0	0	0	0	0	0	0	0	0	0.032	0	0	0	0	0	0.0229008	0	0	0.160305	0	0	0.04	0	0	0	0	0	0	0	0.00934579	0	0.0594059	0	0	0
0.0373832	0	0	0	0.0104167	0	0	0	0	0	0	0	0	0	0	0	0	0.0104167	0.00641026	0.00943396	0	0	0	0	0.00877193	0	0	0	0	0	0	0	0	0	0.0208333	0.0208333	0.00666667	0	0	0	0.00980392	0.00666667	0	0	0	0	0	0	0.0294118	0.12963
0	0	0	0	0	0	0	0.0105263	0	0	0	0	0	0	0	0	0	0	0	0	0	0	0	0	0	0	0	0	0	0	0	0	0	0	0	0	0	0	0.00268097	0	0	0	0	0	0	0	0	0	0	0
0	0	0	0.00243902	0	0	0	0.0185185	0	0	0	0	0	0.00746269	0	0	0	0	0	0	0	0	0	0	0	0	0	0	0	0	0	0	0	0	0	0.0185185	0	0	0.0127551	0	0.00877193	0	0	0	0	0	0	0	0	0
0.008	0.00793651	0	0.00961538	0.0614035	0	0	0	0	0	0	0	0	0	0	0	0	0.0263158	0	0.00806452	0.032	0.00877193	0	0	0	0.00833333	0.0185185	0.00757576	0.0530303	0	0	0	0	0	0	0	0.0493827	0	0	0	0	0.00595238	0	0.00877193	0	0.00925926	0	0	0	0
0	0	0	0.00247525	0.00980392	0	0.0185185	0	0.0166667	0	0	0	0	0	0	0	0.0396825	0.00980392	0	0	0	0	0	0	0.00833333	0	0.0208333	0	0	0.00934579	0	0	0	0	0.00980392	0	0.025641	0	0	0	0.00925926	0	0	0	0	0	0	0	0.0185185	0
0	0	0	0	0	0	0	0	0.0277778	0	0	0	0	0	0	0	0	0.1	0	0.01	0	0	0	0	0.0185185	0.0208333	0	0	0	0	0	0	0	0	0.0555556	0	0	0.00769231	0	0.0614035	0	0	0	0	0.0111111	0	0.0238095	0	0.03125	0
0.0265487	0	0.0152672	0	0	0	0	0	0	0	0	0	0	0	0	0	0.0107527	0.0175439	0	0	0	0	0	0	0.00757576	0	0	0	0	0	0	0	0	0	0	0	0.00617284	0	0	0.00980392	0	0	0	0.111111	0	0	0	0	0	0
0	0	0.00645161	0.00961538	0.149123	0	0	0	0	0	0	0	0	0	0	0	0	0	0	0	0	0	0	0	0.0530303	0	0	0	0	0	0	0	0	0	0	0	0.00793651	0	0	0	0	0	0	0	0.00877193	0.00925926	0	0	0	0
0.00892857	0	0	0	0	0	0	0	0	0	0	0	0	0	0	0	0.008	0	0	0.00900901	0	0	0	0	0	0.00934579	0	0	0	0	0	0	0	0	0	0	0	0	0	0.032	0	0	0	0	0	0.178947	0	0	0	0
0	0	0	0.00236967	0	0	0	0	0.00724638	0	0	0	0	0	0	0	0	0	0.0444444	0	0.0229008	0	0	0	0	0	0	0	0	0	0	0	0	0.00694444	0	0	0	0	0	0	0	0	0	0	0	0	0	0	0	0.00757576
0	0	0	0	0	0	0	0	0	0	0	0	0.025974	0	0	0	0	0	0.0152284	0	0	0	0	0	0	0	0	0	0	0	0	0	0	0	0	0.00729927	0	0	0	0	0	0	0	0	0	0	0	0.0129032	0	0
0	0.20354	0	0	0	0	0	0	0	0	0	0	0	0	0	0	0	0.00934579	0	0	0	0	0	0	0	0	0	0	0	0	0	0	0	0	0.0186916	0	0	0	0	0	0	0	0	0	0	0	0	0	0	0
0	0	0	0.007109	0	0	0	0	0	0.011236	0	0	0	0.00684932	0	0	0	0	0.00555556	0	0.160305	0	0	0	0	0	0	0	0	0	0.00694444	0	0	0	0.0166667	0	0	0	0	0.00694444	0	0	0	0	0	0	0	0	0.00793651	0.00757576
0	0	0.0145985	0	0.0208333	0	0	0.0208333	0	0	0	0	0	0	0.0151515	0	0.0166667	0	0.0128205	0	0	0.0208333	0	0	0	0.00980392	0.0555556	0	0	0	0	0	0.0186916	0.0166667	0	0	0	0	0	0.241667	0	0	0	0.0104167	0	0	0	0	0.0294118	0
0	0.00925926	0	0	0	0	0	0.0104167	0	0	0	0	0.0176991	0	0	0.0338983	0	0	0	0	0	0.0208333	0	0.0185185	0	0	0	0	0	0	0	0.00729927	0	0	0	0	0	0	0.0105263	0	0.0294118	0	0	0	0	0	0	0	0	0
0	0	0	0.0106383	0	0	0.0320513	0	0.00666667	0	0	0	0	0	0.0151515	0	0	0.00666667	0	0	0.04	0.00666667	0	0	0.0493827	0.025641	0	0.00617284	0.00793651	0	0	0	0	0	0	0	0	0	0	0	0	0	0	0.0138889	0.00666667	0	0	0	0	0.0166667
0	0	0	0	0	0	0	0	0	0	0	0	0	0	0	0	0	0	0	0	0	0	0	0	0	0	0.00769231	0	0	0	0	0	0	0	0	0	0	0	0	0	0	0	0	0	0.0985915	0	0	0	0	0
0	0	0	0	0	0.0106952	0	0.00526316	0	0	0.00240964	0	0.0201511	0	0	0.0192308	0	0	0	0	0	0	0.00268097	0.0127551	0	0	0	0	0	0	0	0	0	0	0	0.0105263	0	0	0	0	0	0	0	0.00263158	0	0	0	0	0	0.00255102
0	0	0	0.00236967	0	0	0	0	0	0	0	0	0	0	0	0	0	0	0	0	0	0	0	0	0	0	0.0614035	0.00980392	0	0.032	0	0	0	0.00694444	0.241667	0	0	0	0	0	0	0.00574713	0	0.00833333	0	0	0	0	0	0
0	0	0	0	0	0	0	0.00980392	0	0	0	0	0.0168067	0	0	0	0	0	0	0	0	0.00980392	0	0.00877193	0	0.00925926	0	0	0	0	0	0	0	0	0	0.0294118	0	0	0	0	0	0	0	0	0	0	0	0	0	0
0	0	0	0	0	0	0	0	0	0	0.0108108	0	0	0	0	0	0	0.0133333	0.0047619	0	0	0.00666667	0	0	0.00595238	0	0	0	0	0	0	0	0	0	0	0	0	0	0	0.00574713	0	0	0	0	0.00666667	0	0	0	0.0128205	0
0	0	0.00609756	0.00470588	0	0	0	0	0	0	0	0	0	0	0	0	0	0	0.0273224	0	0	0	0	0	0	0	0	0	0	0	0	0	0	0	0	0	0	0	0	0	0	0	0	0.0406504	0	0	0.034188	0	0	0
0	0	0	0.0201005	0.0104167	0	0	0	0	0.0105263	0	0	0	0	0	0	0	0	0	0.0188679	0	0	0	0	0.00877193	0	0	0.111111	0	0	0	0	0	0	0.0104167	0	0.0138889	0	0.00263158	0.00833333	0	0	0.0406504	0	0.0104167	0.0222222	0.0333333	0	0	0
0.00934579	0	0	0	0	0	0	0	0.0175439	0	0	0	0	0	0	0	0	0	0	0	0.00934579	0	0	0	0	0	0.0111111	0	0.00877193	0	0	0	0	0	0	0	0.00666667	0.0985915	0	0	0	0.00666667	0	0.0104167	0	0	0	0	0	0
0.029703	0	0	0	0	0	0	0	0	0.011236	0	0	0	0	0.0416667	0.0212766	0	0	0	0	0	0	0	0	0.00925926	0	0	0	0.00925926	0.178947	0	0	0	0	0	0	0	0	0	0	0	0	0	0.0222222	0	0	0	0	0	0
0	0.0490196	0	0.00255102	0.0111111	0	0	0	0	0.0210526	0	0	0	0.189655	0.0740741	0	0	0.0111111	0	0.01	0.0594059	0	0	0	0	0	0.0238095	0	0	0	0	0	0	0	0	0	0	0	0	0	0	0	0.034188	0.0333333	0	0	0	0	0	0
0	0	0	0	0	0	0	0	0	0	0	0	0	0	0	0	0	0	0	0	0	0	0	0	0	0	0	0	0	0	0	0.0129032	0	0	0	0	0	0	0	0	0	0	0	0	0	0	0	0	0	0
0.0265487	0	0	0	0	0	0.00925926	0	0	0	0	0	0	0.0546875	0	0	0	0.0196078	0	0.0267857	0	0.0294118	0	0	0	0.0185185	0.03125	0	0	0	0	0	0	0.00793651	0.0294118	0	0	0	0	0	0	0.0128205	0	0	0	0	0	0	0	0
0	0	0	0.00731707	0	0	0	0	0	0	0	0	0	0.0149254	0	0	0	0.00925926	0	0	0	0.12963	0	0	0	0	0	0	0	0	0.00757576	0	0	0.00757576	0	0	0.0166667	0	0.00255102	0	0	0	0	0	0	0	0	0	0	0
0.00934579	0	0	0.00753769	0	0	0	0	0	0	0	0	0	0.0327869	0	0	0	0.0104167	0	0.00943396	0.0934579	0.0104167	0	0	0.00877193	0	0.0111111	0	0	0	0.00833333	0	0	0.0833333	0	0	0	0	0	0	0	0	0.00813008	0	0	0.0111111	0	0	0.00980392	0.00925926
0	0.00361011	0	0.00178253	0	0	0	0	0	0	0.00340136	0	0	0	0	0	0	0	0	0	0	0	0.00378788	0	0	0	0	0	0	0	0	0	0	0	0	0	0.00332226	0	0	0	0.00738007	0	0	0	0	0	0	0	0	0
0	0	0	0	0	0	0	0	0	0	0	0	0	0	0	0.0888889	0	0	0	0	0	0	0	0	0	0.0178571	0	0	0	0	0	0	0	0	0	0	0	0	0	0	0	0	0	0	0	0	0.01	0	0	0
0	0	0	0	0	0	0	0	0	0	0	0	0.0220588	0	0	0	0	0	0	0	0	0	0	0	0	0	0	0	0	0	0	0.00625	0	0	0	0.142857	0	0	0.044665	0	0.04	0	0	0	0	0	0	0	0	0
[truncated: 4 more columns]

## Sheet: 5mNetwork
0	0.0756303	0.00675676	0.198044	0.130841	0.039604	0.106195	0.0373832	0.144	0.11	0.0140845	0.0610687	0.016129	0.0676692	0.145833	0.0425532	0.0916031	0.140187	0.011976	0.0598291	0.0847458	0.0841121	0.00943396	0	0.136	0.0973451	0.049505	0.247788	0.096	0.0892857	0.0152672	0.00675676	0.0508475	0.0763359	0.196262	0	0.0699301	0.0496454	0.0102302	0.0992366	0.0530973	0.0496894	0.0671642	0.140187	0.0560748	0.128713	0.0693069	0	0.141593	0.134454
0.0756303	0	0.109489	0.143564	0.131579	0.0490196	0.0648148	0.0462963	0.00877193	0.0373832	0.0218978	0.0833333	0.016	0.0597015	0.121212	0.0923077	0.030303	0.0526316	0.0357143	0.0403226	0.176471	0.0555556	0	0.0333333	0.0714286	0.114035	0	0.0416667	0.0333333	0.0252101	0.126984	0	0.584071	0.0681818	0.0277778	0.0462963	0.0833333	0.03125	0.0569948	0.0238095	0.111111	0.0576923	0.0806452	0.0740741	0.0196078	0.0462963	0.264706	0	0.0416667	0.031746
0.00675676	0.109489	0	0.100228	0.0364964	0.00763359	0.020979	0.0437956	0.0387097	0.00847458	0.00581395	0.0559006	0.00649351	0.0122699	0.0769231	0	0.0310559	0.0291971	0.111675	0.0816327	0.0405405	0.0291971	0	0.0201342	0.0322581	0.0839161	0.0763359	0.0992366	0.0451613	0.056338	0.0248447	0	0.0405405	0.0186335	0.0437956	0.0218978	0.0598802	0.157233	0.0261283	0.0310559	0.0458015	0.026178	0.054878	0.0218978	0.0291971	0.00763359	0.0381679	0	0.027972	0.0201342
0.198044	0.143564	0.100228	0	0.248744	0.0561224	0.0915842	0.0226131	0.0841346	0.403571	0.00923788	0.0971564	0.00240964	0.216981	1	0.0961538	0.137441	0.170854	0.0327511	0.115196	0.364303	0.128141	0.00255754	0.0390244	0.201923	0.0594059	0.0841837	0.354949	0.206731	0.126551	0.146919	0	0.117359	0.234597	0.183417	0.0150754	0.478723	0.133956	0.0337243	0.0876777	0	0.0663717	0.152941	0.502513	0.0728643	0.153061	0.392857	0	0.205446	0.209756
0.130841	0.131579	0.0364964	0.248744	0	0.0333333	0.186275	0.0208333	0.0175439	0.115789	0.0381679	0.0416667	0.0176991	0.139344	0.25	0	0.0916667	0.177083	0.0769231	0.0849057	0.242991	0.114583	0	0.00925926	0.333333	0.0588235	0.0333333	0.0648148	0.385965	0.0891089	0.0666667	0	0.0186916	0.158333	0.270833	0.03125	0.291667	0.0514706	0.0210526	0.075	0	0.0466667	0.0813008	0.15625	0.0520833	0.1	0.144444	0	0.0882353	0.157407
0.039604	0.0490196	0.00763359	0.0561224	0.0333333	0	0	0.355556	0.00925926	0.0519481	0.16	0.0614035	0.130841	0.0517241	0	0.0344828	0	0.0222222	0.00666667	0	0.0891089	0.0111111	0.123596	0.127451	0.0185185	0.0833333	0.0238095	0.0222222	0.00925926	0.0105263	0.00877193	0.0534351	0.0693069	0.0789474	0.0111111	0.122222	0.0952381	0.00847458	0.23262	0.0350877	0.104167	0.0486111	0	0.1	0.0111111	0.0119048	0.0595238	0	0.0104167	0.00980392
0.106195	0.0648148	0.020979	0.0915842	0.186275	0	0	0.0294118	0.141667	0.149533	0.00729927	0.00793651	0.00840336	0.03125	0.138889	0.028169	0.539683	0.147059	0.0246914	0.0982143	0.115044	0.0784314	0	0.00877193	0.0666667	0.148148	0.09375	0.141667	0.1	0.0186916	0.0634921	0.013986	0.00884956	0.0873016	0.127451	0	0.185897	0.0675676	0.015544	0.119048	0.0196078	0.115385	0.0775194	0.117647	0.0686275	0.114583	0.125	0	0.0833333	0.0438596
0.0373832	0.0462963	0.0437956	0.0226131	0.0208333	0.355556	0.0294118	0	0.0175439	0.049505	0.259542	0.025	0.0973451	0.0327869	0	0.186441	0.0166667	0.0416667	0.025641	0.00943396	0.0186916	0	0.105263	0.212963	0.00877193	0.0588235	0	0.0175439	0.0350877	0.00990099	0.0333333	0.0875912	0.0280374	0.025	0.0416667	0.09375	0.0733333	0.0140845	0.189474	0.0166667	0.156863	0.0333333	0.00813008	0	0	0	0	0.0263158	0.00980392	0.00925926
0.144	0.00877193	0.0387097	0.0841346	0.0175439	0.00925926	0.141667	0.0175439	0	0.0792079	0.0201342	0.101449	0.0381679	0.00714286	0	0.0851064	0.0869565	0.0438596	0.0517241	0.104839	0.048	0.0350877	0.029703	0	0.0530303	0.1	0.185185	0.0438596	0.0454545	0.0168067	0.152174	0	0.024	0.0289855	0.0701754	0.00877193	0.02	0.126761	0.00502513	0.115942	0.037037	0.047619	0.035461	0.0877193	0.0526316	0.0277778	0.037037	0	0.05	0.047619
0.11	0.0373832	0.00847458	0.403571	0.115789	0.0519481	0.149533	0.049505	0.0792079	0	0	0.108434	0	0.0612245	0.133333	0.0169492	0.2	0.326733	0.0458015	0.0990991	0.107143	0.108911	0	0	0.109244	0.0186916	0.0224719	0.226891	0.0963855	0.0609756	0.102804	0	0.0113636	0.168539	0.128713	0	0.201342	0.0408163	0.0358423	0	0	0.020979	0.218182	0.168421	0.0792079	0.0561798	0.0947368	0	0.0747664	0.142857
0.0140845	0.0218978	0.00581395	0.00923788	0.0381679	0.16	0.00729927	0.259542	0.0201342	0	0	0.00645161	0.108108	0.00636943	0	0	0	0	0	0	0.00704225	0.00763359	0.0806452	0.0699301	0	0.00729927	0	0	0.0134228	0	0	0.0988372	0.0633803	0.00645161	0	0.114504	0.0128205	0	0.154217	0.0645161	0.0152672	0.0432432	0	0.00763359	0.00763359	0.008	0.016	0.00671141	0	0
0.0610687	0.0833333	0.0559006	0.0971564	0.0416667	0.0614035	0.00793651	0.025	0.101449	0.108434	0.00645161	0	0.00729927	0.0273973	0.0666667	0.0689655	0.0416667	0.0916667	0.0555556	0.446154	0.0305344	0.0166667	0.00840336	0.030303	0.057971	0.0238095	0.00877193	0.0625	0.0869565	0.096	0.0694444	0.0124224	0.0763359	0.0138889	0.05	0.025	0.075	0.0887097	0.0222772	0.0763889	0.031746	0.0517241	0.0272109	0.0166667	0.108333	0.105263	0.0175439	0	0.047619	0.0151515
0.016129	0.016	0.00649351	0.00240964	0.0176991	0.130841	0.00840336	0.0973451	0.0381679	0	0.108108	0.00729927	0	0.00719424	0	0.0422535	0.0218978	0	0	0.00813008	0	0.0265487	0.0803571	0.128	0.0152672	0.0336134	0.0280374	0	0	0.00847458	0	0.155844	0.00806452	0.0145985	0	0.283186	0.0124224	0.0188679	0.176322	0	0.12605	0.0359281	0	0.0353982	0.0265487	0	0	0	0.0336134	0
0.0676692	0.0597015	0.0122699	0.216981	0.139344	0.0517241	0.03125	0.0327869	0.00714286	0.0612245	0.00636943	0.0273973	0.00719424	0	0.166667	0.0169492	0.0342466	0.0983607	0.032967	0.0681818	0.12782	0.0245902	0	0.0149254	0.135714	0	0.0431034	0.144144	0.0928571	0.0787402	0.0890411	0	0.037594	0.171233	0.0491803	0.0163934	0.231293	0.0791367	0.0147783	0.0136986	0.046875	0.0568182	0.0872483	0.0901639	0.0737705	0.12931	0.62069	0	0.328125	0.126866
0.145833	0.121212	0.0769231	1	0.25	0	0.138889	0	0	0.133333	0	0.0666667	0	0.166667	0	0	0.121212	0.0666667	0.0416667	0.0138889	0.257576	0.121212	0	0	0.152778	0	0.0208333	0.121212	0.309524	0.097561	0.166667	0	0	0.366667	0.181818	0	0.333333	0.019802	0.0377358	0.0833333	0	0.0512821	0.245283	0.277778	0.0555556	0.1875	0.222222	0	0.0925926	0.166667
0.0425532	0.0923077	0	0.0961538	0	0.0344828	0.028169	0.186441	0.0851064	0.0169492	0	0.0689655	0.0422535	0.0169492	0	0	0.0625	0	0.106383	0.0140845	0.0307692	0.0153846	0.138462	0.0677966	0	0.0851064	0.0212766	0	0	0.025	0.0188679	0.0307692	0.0731707	0	0.0461538	0.186441	0	0	0.730769	0.0571429	0.0487805	0.025974	0.0576923	0	0	0.106383	0	0.0425532	0	0.0487805
0.0916031	0.030303	0.0310559	0.137441	0.0916667	0	0.539683	0.0166667	0.0869565	0.2	0	0.0416667	0.0218978	0.0342466	0.121212	0.0625	0	0.0833333	0.05	0.0384615	0.137405	0.0333333	0	0.00757576	0.0652174	0.174603	0.105263	0.268817	0.0652174	0.072	0.0277778	0	0.00763359	0.104167	0.108333	0	0.243902	0.0909091	0.00742574	0.145833	0.031746	0.0632184	0.0612245	0.158333	0.116667	0.0701754	0.157895	0	0.00793651	0.0909091
0.140187	0.0526316	0.0291971	0.170854	0.177083	0.0222222	0.147059	0.0416667	0.0438596	0.326733	0	0.0916667	0	0.0983607	0.0666667	0	0.0833333	0	0.025641	0.0283019	0.0747664	0.104167	0	0.0462963	0.157895	0.0686275	0.177778	0.149123	0.0175439	0.0594059	0.05	0.0145985	0.0373832	0.0833333	0.09375	0	0.166667	0.0211268	0.0210526	0.0416667	0.0277778	0.0933333	0.0650407	0.104167	0.104167	0.0888889	0.111111	0	0.0980392	0.166667
0.011976	0.0357143	0.111675	0.0327511	0.0769231	0.00666667	0.0246914	0.025641	0.0517241	0.0458015	0	0.0555556	0	0.032967	0.0416667	0.106383	0.05	0.025641	0	0.0783133	0.0598802	0.0833333	0	0.00595238	0.0287356	0.0864198	0.0533333	0.0416667	0.0574713	0.0621118	0.238889	0.0152284	0.0538922	0.05	0.0448718	0.00641026	0.0444444	0.122093	0.0227273	0.0833333	0.0308642	0.0809524	0.142077	0.00641026	0.115385	0.08	0.0333333	0	0.0555556	0.0714286
0.0598291	0.0403226	0.0816327	0.115196	0.0849057	0	0.0982143	0.00943396	0.104839	0.0990991	0	0.446154	0.00813008	0.0681818	0.0138889	0.0140845	0.0384615	0.0283019	0.0783133	0	0.0598291	0.0566038	0.018018	0.0423729	0.145161	0.0625	0.09	0.0403226	0.0645161	0.0990991	0.138462	0.00680272	0.0512821	0.0461538	0.0849057	0	0.175	0.0657895	0.0179487	0.0846154	0.0254237	0.05625	0.075188	0.122642	0.141509	0.11	0.13	0	0.116071	0.0254237
0.0847458	0.176471	0.0405405	0.364303	0.242991	0.0891089	0.115044	0.0186916	0.048	0.107143	0.00704225	0.0305344	0	0.12782	0.257576	0.0307692	0.137405	0.0747664	0.0598802	0.0598291	0	0.205607	0.0188679	0	0.232	0.0265487	0.019802	0.112	0.16	0.116071	0.183206	0	0.0338983	0.564885	0.168224	0.0186916	0.213333	0.0522876	0.0179028	0.114504	0.00884956	0.0931677	0.149254	0.261682	0.0654206	0.0693069	0.267327	0	0.123894	0.142857
0.0841121	0.0555556	0.0291971	0.128141	0.114583	0.0111111	0.0784314	0	0.0350877	0.108911	0.00763359	0.0166667	0.0265487	0.0245902	0.121212	0.0153846	0.0333333	0.104167	0.0833333	0.0566038	0.205607	0	0	0.0277778	0.105263	0.0392157	0.111111	0.105263	0.0526316	0.049505	0.025	0.0145985	0.0186916	0.0416667	0.0729167	0.0208333	0.0466667	0.0211268	0.0105263	0.075	0.0294118	0.0266667	0.0325203	0.0729167	0.0625	0.1	0.144444	0	0.0588235	0.342593
0.00943396	0	0	0.00255754	0	0.123596	0	0.105263	0.029703	0	0.0806452	0.00840336	0.0803571	0	0	0.138462	0	0	0	0.018018	0.0188679	0	0	0.11215	0.0265487	0.108911	0	0	0	0.0188679	0	0.0846154	0.03	0	0	0.0842105	0	0.0204082	0.0991957	0	0.0619469	0	0	0	0.0337079	0	0	0.00934579	0.00934579	0
0	0.0333333	0.0201342	0.0390244	0.00925926	0.127451	0.00877193	0.212963	0	0	0.0699301	0.030303	0.128	0.0149254	0	0.0677966	0.00757576	0.0462963	0.00595238	0.0423729	0	0.0277778	0.11215	0	0.00793651	0.0263158	0	0.047619	0.00793651	0	0.00757576	0.0604027	0.0252101	0.0151515	0	0.175926	0.0192308	0.0194805	0.193878	0	0.140351	0.0123457	0	0.00925926	0	0	0.00980392	0.0238095	0.0263158	0.0333333
0.136	0.0714286	0.0322581	0.201923	0.333333	0.0185185	0.0666667	0.00877193	0.0530303	0.109244	0	0.057971	0.0152672	0.135714	0.152778	0	0.0652174	0.157895	0.0287356	0.145161	0.232	0.105263	0.0265487	0.00793651	0	0.0583333	0.111111	0.106061	0.363636	0.0588235	0.0217391	0	0.048	0.0724638	0.166667	0	0.308642	0.03125	0.0175879	0.137681	0	0.0892857	0.070922	0.184211	0.0789474	0.101852	0.185185	0	0.05	0.126984
0.0973451	0.114035	0.0839161	0.0594059	0.0588235	0.0833333	0.148148	0.0588235	0.1	0.0186916	0.00729927	0.0238095	0.0336134	0	0	0.0851064	0.174603	0.0686275	0.0864198	0.0625	0.0265487	0.0392157	0.108911	0.0263158	0.0583333	0	0.15625	0.05	0.05	0.0934579	0.0555556	0.020979	0.141593	0.126984	0.137255	0.0392157	0.0961538	0.0540541	0.015544	0.111111	0.0277778	0.0833333	0.0310078	0.0686275	0.0392157	0.03125	0	0	0.0462963	0.0701754
0.049505	0	0.0763359	0.0841837	0.0333333	0.0238095	0.09375	0	0.185185	0.0224719	0	0.00877193	0.0280374	0.0431034	0.0208333	0.0212766	0.105263	0.177778	0.0533333	0.09	0.019802	0.111111	0	0	0.111111	0.15625	0	0.0686275	0.0277778	0.0526316	0.0614035	0	0	0.0263158	0.288889	0.0111111	0.0681818	0.0538462	0.00802139	0.27193	0.0416667	0.0555556	0.0598291	0.0666667	0.0888889	0.107143	0.0714286	0	0.09375	0.0588235
0.247788	0.0416667	0.0992366	0.354949	0.0648148	0.0222222	0.141667	0.0175439	0.0438596	0.226891	0	0.0625	0	0.144144	0.121212	0	0.268817	0.149123	0.0416667	0.0403226	0.112	0.105263	0	0.047619	0.106061	0.05	0.0686275	0	0.0729167	0.157895	0.0666667	0	0.029703	0.0882353	0.201754	0	0.141975	0.06875	0.0239726	0.107843	0	0.115385	0.0813008	0.388889	0.0350877	0.0980392	0.222222	0	0.0833333	0.188889
0.096	0.0333333	0.0451613	0.206731	0.385965	0.00925926	0.1	0.0350877	0.0454545	0.0963855	0.0134228	0.0869565	0	0.0928571	0.309524	0	0.0652174	0.0175439	0.0574713	0.0645161	0.16	0.0526316	0	0.00793651	0.363636	0.05	0.0277778	0.0729167	0	0.10084	0.0507246	0	0.04	0.115942	0.236842	0.00877193	0.230159	0.0806452	0.0201005	0.108696	0	0.0416667	0.12766	0.105263	0.0350877	0.0925926	0.0925926	0	0.05	0.0793651
0.0892857	0.0252101	0.056338	0.126551	0.0891089	0.0105263	0.0186916	0.00990099	0.0168067	0.0609756	0	0.096	0.00847458	0.0787402	0.097561	0.025	0.072	0.0594059	0.0621118	0.0990991	0.116071	0.049505	0.0188679	0	0.0588235	0.0934579	0.0526316	0.157895	0.10084	0	0.024	0	0.0446429	0.056	0.118812	0	0.183206	0.0487805	0.00779221	0.192	0.0176991	0.0709677	0.0390625	0.138614	0.108911	0.589474	0.147368	0	0.0654206	0.0265487
0.0152672	0.126984	0.0248447	0.146919	0.0666667	0.00877193	0.0634921	0.0333333	0.152174	0.102804	0	0.0694444	0	0.0890411	0.166667	0.0188679	0.0277778	0.05	0.238889	0.138462	0.183206	0.025	0	0.00757576	0.0217391	0.0555556	0.0614035	0.0666667	0.0507246	0.024	0	0	0.0763359	0.145833	0.0833333	0	0.0833333	0.0540541	0.0049505	0.0555556	0.0333333	0.045977	0.170068	0.0666667	0.125	0.0350877	0.0964912	0	0.047619	0.113636
0.00675676	0	0	0	0	0.0534351	0.013986	0.0875912	0	0	0.0988372	0.0124224	0.155844	0	0	0.0307692	0	0.0145985	0.0152284	0.00680272	0	0.0145985	0.0846154	0.0604027	0	0.020979	0	0	0	0	0	0	0	0	0.00729927	0.153285	0.00555556	0	0.247031	0	0.0364964	0	0	0	0	0	0	0.0258065	0	0
0.0508475	0.584071	0.0405405	0.117359	0.0186916	0.0693069	0.00884956	0.0280374	0.024	0.0113636	0.0633803	0.0763359	0.00806452	0.037594	0	0.0731707	0.00763359	0.0373832	0.0538922	0.0512821	0.0338983	0.0186916	0.03	0.0252101	0.048	0.141593	0	0.029703	0.04	0.0446429	0.0763359	0	0	0.0381679	0.0654206	0.00934579	0.0437956	0.0775194	0.0537084	0.0229008	0.121495	0.0496894	0.0373134	0.00934579	0.046729	0.00990099	0.118812	0	0	0.0336134
0.0763359	0.0681818	0.0186335	0.234597	0.158333	0.0789474	0.0873016	0.025	0.0289855	0.168539	0.00645161	0.0138889	0.0145985	0.171233	0.366667	0	0.104167	0.0833333	0.05	0.0461538	0.564885	0.0416667	0	0.0151515	0.0724638	0.126984	0.0263158	0.0882353	0.115942	0.056	0.145833	0	0.0381679	0	0.116667	0.0333333	0.181159	0.0307692	0.0173267	0.0555556	0.00793651	0.0574713	0.156463	0.141667	0.075	0.0789474	0.175439	0	0.0714286	0.0984848
0.196262	0.0277778	0.0437956	0.183417	0.270833	0.0111111	0.127451	0.0416667	0.0701754	0.128713	0	0.05	0	0.0491803	0.181818	0.0461538	0.108333	0.09375	0.0448718	0.0849057	0.168224	0.0729167	0	0	0.166667	0.137255	0.288889	0.201754	0.236842	0.118812	0.0833333	0.00729927	0.0654206	0.116667	0	0	0.0972222	0.0422535	0.0131579	0.583333	0	0.0466667	0.0569106	0.21875	0.0520833	0.0333333	0.0777778	0	0.127451	0.157407
0	0.0462963	0.0218978	0.0150754	0.03125	0.122222	0	0.09375	0.00877193	0	0.114504	0.025	0.283186	0.0163934	0	0.186441	0	0	0.00641026	0	0.0186916	0.0208333	0.0842105	0.175926	0	0.0392157	0.0111111	0	0.00877193	0	0	0.153285	0.00934579	0.0333333	0	0	0.0486111	0.0140845	0.255263	0.00833333	0.186275	0	0.00813008	0.0625	0.0104167	0.0444444	0	0.00877193	0.00980392	0
0.0699301	0.0833333	0.0598802	0.478723	0.291667	0.0952381	0.185897	0.0733333	0.02	0.201342	0.0128205	0.075	0.0124224	0.231293	0.242424	0	0.243902	0.166667	0.0444444	0.175	0.213333	0.0466667	0	0.0192308	0.308642	0.0961538	0.0681818	0.141975	0.230159	0.183206	0.0833333	0.00555556	0.0437956	0.181159	0.0972222	0.0486111	0	0.0631579	0.0756579	0.166667	0	0.0208333	0.0566038	0.25	0.0733333	0.106061	0.298611	0	0.222222	0.175
0.0496454	0.03125	0.157233	0.133956	0.0514706	0.00847458	0.0675676	0.0140845	0.126761	0.0408163	0	0.0887097	0.0188679	0.0791367	0.019802	0	0.0909091	0.0211268	0.122093	0.0657895	0.0522876	0.0211268	0.0204082	0.0194805	0.03125	0.0540541	0.0538462	0.06875	0.0806452	0.0487805	0.0540541	0	0.0775194	0.0307692	0.0422535	0.0140845	0.0631579	0	0.025	0.0307692	0.00704225	0.0434783	0.0397351	0.0808824	0.253521	0.0461538	0.102941	0	0.0337838	0.0423729
0.0102302	0.0569948	0.0261283	0.0337243	0.0210526	0.23262	0.015544	0.189474	0.00502513	0.0358423	0.154217	0.0222772	0.176322	0.0147783	0.0377358	0.730769	0.00742574	0.0210526	0.0227273	0.0179487	0.0179028	0.0105263	0.0991957	0.193878	0.0175879	0.015544	0.00802139	0.0239726	0.0201005	0.00779221	0.0049505	0.247031	0.0537084	0.0173267	0.0131579	0.255263	0.0756579	0.025	0	0.00742574	0.1	0.0322581	0.00737101	0.0236842	0.0157895	0.0026738	0.0213904	0.00502513	0.015544	0.0357143
0.0992366	0.0238095	0.0310559	0.0876777	0.075	0.0350877	0.119048	0.0166667	0.115942	0	0.0645161	0.0763889	0	0.0136986	0.0833333	0.0571429	0.145833	0.0416667	0.0833333	0.0846154	0.114504	0.075	0	0	0.137681	0.111111	0.27193	0.107843	0.108696	0.192	0.0555556	0	0.0229008	0.0555556	0.583333	0.00833333	0.166667	0.0307692	0.00742574	0	0	0.0344828	0.0544218	0.0333333	0.0666667	0.0877193	0.0877193	0	0.0714286	0.0378788
0.0530973	0.111111	0.0458015	0	0	0.104167	0.0196078	0.156863	0.037037	0	0.0152672	0.031746	0.12605	0.046875	0	0.0487805	0.031746	0.0277778	0.0308642	0.0254237	0.00884956	0.0294118	0.0619469	0.140351	0	0.0277778	0.0416667	0	0	0.0176991	0.0333333	0.0364964	0.121495	0.00793651	0	0.186275	0	0.00704225	0.1	0	0	0	0	0	0	0.0490196	0.0208333	0	0	0
0.0496894	0.0576923	0.026178	0.0663717	0.0466667	0.0486111	0.115385	0.0333333	0.047619	0.020979	0.0432432	0.0517241	0.0359281	0.0568182	0.0512821	0.025974	0.0632184	0.0933333	0.0809524	0.05625	0.0931677	0.0266667	0	0.0123457	0.0892857	0.0833333	0.0555556	0.115385	0.0416667	0.0709677	0.045977	0	0.0496894	0.0574713	0.0466667	0	0.0208333	0.0434783	0.0322581	0.0344828	0	0	0.0508475	0.106667	0.0866667	0.0972222	0.0347222	0	0.0705128	0.0185185
0.0671642	0.0806452	0.054878	0.152941	0.0813008	0	0.0775194	0.00813008	0.035461	0.218182	0	0.0272109	0	0.0872483	0.245283	0.0576923	0.0612245	0.0650407	0.142077	0.075188	0.149254	0.0325203	0	0	0.070922	0.0310078	0.0598291	0.0813008	0.12766	0.0390625	0.170068	0	0.0373134	0.156463	0.0569106	0.00813008	0.0566038	0.0397351	0.00737101	0.0544218	0	0.0508475	0	0.186992	0.0813008	0.0769231	0.153846	0	0.0387597	0.0296296
0.140187	0.0740741	0.0218978	0.502513	0.15625	0.1	0.117647	0	0.0877193	0.168421	0.00763359	0.0166667	0.0353982	0.0901639	0.277778	0	0.158333	0.104167	0.00641026	0.122642	0.261682	0.0729167	0	0.00925926	0.184211	0.0686275	0.0666667	0.388889	0.105263	0.138614	0.0666667	0	0.00934579	0.141667	0.21875	0.0625	0.25	0.0808824	0.0236842	0.0333333	0	0.106667	0.186992	0	0.0520833	0.155556	0.255556	0	0.117647	0.157407
0.0560748	0.0196078	0.0291971	0.0728643	0.0520833	0.0111111	0.0686275	0	0.0526316	0.0792079	0.00763359	0.108333	0.0265487	0.0737705	0.0555556	0	0.116667	0.104167	0.115385	0.141509	0.0654206	0.0625	0.0337079	0	0.0789474	0.0392157	0.0888889	0.0350877	0.0350877	0.108911	0.125	0	0.046729	0.075	0.0520833	0.0104167	0.0733333	0.253521	0.0157895	0.0666667	0	0.0866667	0.0813008	0.0520833	0	0.0888889	0.0333333	0	0.0196078	0.037037
0.128713	0.0462963	0.00763359	0.153061	0.1	0.0119048	0.114583	0	0.0277778	0.0561798	0.008	0.105263	0	0.12931	0.1875	0.106383	0.0701754	0.0888889	0.08	0.11	0.0693069	0.1	0	0	0.101852	0.03125	0.107143	0.0980392	0.0925926	0.589474	0.0350877	0	0.00990099	0.0789474	0.0333333	0.0444444	0.106061	0.0461538	0.0026738	0.0877193	0.0490196	0.0972222	0.0769231	0.155556	0.0888889	0	0.119048	0	0.15625	0.0686275
0.0693069	0.264706	0.0381679	0.392857	0.144444	0.0595238	0.125	0	0.037037	0.0947368	0.016	0.0175439	0	0.62069	0.222222	0	0.157895	0.111111	0.0333333	0.13	0.267327	0.144444	0	0.00980392	0.185185	0	0.0714286	0.222222	0.0925926	0.147368	0.0964912	0	0.118812	0.175439	0.0777778	0	0.298611	0.102941	0.0213904	0.0877193	0.0208333	0.0347222	0.153846	0.255556	0.0333333	0.119048	0	0	0.1875	0.147059
0	0	0	0	0	0	0	0.0263158	0	0	0.00671141	0	0	0	0	0.0425532	0	0	0	0	0	0	0.00934579	0.0238095	0	0	0	0	0	0	0	0.0258065	0	0	0	0.00877193	0	0	0.00502513	0	0	0	0	0	0	0	0	0	0	0
0.141593	0.0416667	0.027972	0.205446	0.0882353	0.0104167	0.0833333	0.00980392	0.05	0.0747664	0	0.047619	0.0336134	0.328125	0.0925926	0	0.00793651	0.0980392	0.0555556	0.116071	0.123894	0.0588235	0.00934579	0.0263158	0.05	0.0462963	0.09375	0.0833333	0.05	0.0654206	0.047619	0	0	0.0714286	0.127451	0.00980392	0.222222	0.0337838	0.015544	0.0714286	0	0.0705128	0.0387597	0.117647	0.0196078	0.15625	0.1875	0	0	0.0789474
0.134454	0.031746	0.0201342	0.209756	0.157407	0.00980392	0.0438596	0.00925926	0.047619	0.142857	0	0.0151515	0	0.126866	0.166667	0.0487805	0.0909091	0.166667	0.0714286	0.0254237	0.142857	0.342593	0	0.0333333	0.126984	0.0701754	0.0588235	0.188889	0.0793651	0.0265487	0.113636	0	0.0336134	0.0984848	0.157407	0	0.175	0.0423729	0.0357143	0.0378788	0	0.0185185	0.0296296	0.157407	0.037037	0.0686275	0.147059	0	0.0789474	0
0.102804	0.0833333	0.0583942	0.193467	0.0833333	0.0111111	0.0882353	0	0.0789474	0.10101	0	0.0583333	0.00884956	0.147541	0.103448	0	0.0583333	0.114583	0.0705128	0.122642	0.242991	0.0833333	0	0.0277778	0.131579	0.0686275	0.111111	0.0714286	0.131579	0.0594059	0.116667	0	0.0841121	0.233333	0.0833333	0	0.128378	0.0428571	0.00263158	0.025	0	0.0533333	0.130081	0.177083	0.0833333	0.0666667	0.155556	0	0.137255	0.0648148
0.0259259	0.158845	0.04	0.0249554	0.011583	0.0632411	0.0339623	0.0540541	0.0288809	0.0155039	0.0442177	0.00706714	0.0688406	0.0245614	0.0227273	0.152672	0.0530035	0.027027	0.0219436	0	0.0037037	0.027027	0.0606061	0.0332103	0.0108303	0.0301887	0.0197628	0.0369004	0.0216606	0.0189394	0.0530035	0.02	0.103704	0.0106007	0.015444	0.0579151	0.00996678	0.0133779	0.119705	0.024735	0.0774908	0.00958466	0.034965	0.023166	0.015444	0.0158103	0.00395257	0.00722022	0.0301887	0.0664207
0.034188	0.0714286	0.00680272	0.0686275	0	0.18	0	0.0849057	0.0241935	0.0322581	0.141844	0.0153846	0.0813008	0	0.0434783	1	0	0.00943396	0.0180723	0	0.0512821	0.0188679	0.0606061	0.0508475	0	0.0803571	0.03	0.0660377	0.016129	0.0720721	0.0153846	0.0612245	0.042735	0.0692308	0	0.150943	0.0422535	0.00746269	0.153846	0.0461538	0.0188679	0.0375	0.0526316	0.0188679	0.0283019	0.15	0.03	0.016129	0	0.0169492
0	0.0381679	0.0125	0.00712589	0.0168067	0.106195	0	0.176471	0	0	0.11039	0.00699301	0.286765	0.0344828	0	0.0425532	0	0	0	0.00775194	0.0384615	0.0168067	0.110169	0.129771	0	0.008	0.0530973	0	0	0	0	0.1375	0.0384615	0	0.00840336	0.571429	0.0201342	0.0070922	0.354839	0.013986	0.128	0.0346821	0	0.0504202	0.0168067	0	0.00884956	0	0.016	0
[truncated: 4 more columns]
