# Supplementary material for: Rapid transmission of respiratory infections within but not between mountain gorilla groups
Source: Sci Rep. 2021 Oct 7;11:19622. doi: 10.1038/s41598-021-98969-8 (PMC8497490; doi:10.1038/s41598-021-98969-8)
Supplement: Supplementary file 9 — Supplementary Information 9. [file 41598_2021_98969_MOESM9_ESM.xlsx]

## Sheet: AllGroupsNetworkCompDiseaseA
ID	Group	Outbreak	Age	Age_Sex_Category	Female	Symptoms_during_outbreak	NetworkSize	PropInfected
Ind_ 2	PAB	PAB06	6.57084	SAF	1	1	59	0.813559
Ind_ 3	PAB	PAB06	2.49418	INF	0	1	59	0.813559
Ind_ 4	PAB	PAB06	0.210815	INF	1	0	59	0.813559
Ind_ 10	PAB	PAB06	10.4394	AF	1	1	59	0.813559
Ind_ 11	PAB	PAB06	28.0027	DSB	0	1	59	0.813559
Ind_ 12	PAB	PAB06	2.61465	INF	0	1	59	0.813559
Ind_ 13	PAB	PAB06	38.872	AF	1	0	59	0.813559
Ind_ 14	PAB	PAB06	3.40862	INF	0	1	59	0.813559
Ind_ 15	PAB	PAB06	6.09719	SAF	1	0	59	0.813559
Ind_ 19	PAB	PAB06	11.5154	BB	0	1	59	0.813559
Ind_ 20	PAB	PAB06	26.2533	AFINF	1	1	59	0.813559
Ind_ 21	PAB	PAB06	12.0575	SB	0	0	59	0.813559
Ind_ 22	PAB	PAB06	18.6256	AF	1	1	59	0.813559
Ind_ 23	PAB	PAB06	10.1958	BB	0	1	59	0.813559
Ind_ 24	PAB	PAB06	22.8775	AF	1	1	59	0.813559
Ind_ 25	PAB	PAB06	0.490075	INF	0	1	59	0.813559
Ind_ 28	PAB	PAB06	0.572211	INF	1	1	59	0.813559
Ind_ 30	PAB	PAB06	2.423	INF	1	1	59	0.813559
Ind_ 31	PAB	PAB06	1.88638	INF	0	0	59	0.813559
Ind_ 35	PAB	PAB06	0.963723	INF	1	1	59	0.813559
Ind_ 39	PAB	PAB06	20.7556	AF	1	1	59	0.813559
Ind_ 40	PAB	PAB06	6.53251	SAM	0	1	59	0.813559
Ind_ 41	PAB	PAB06	14.0917	SB	0	1	59	0.813559
Ind_ 42	PAB	PAB06	5.35524	JUV	0	1	59	0.813559
Ind_ 47	PAB	PAB06	2.29432	INF	1	1	59	0.813559
Ind_ 49	PAB	PAB06	5.92745	JUV	0	1	59	0.813559
Ind_ 53	PAB	PAB06	8.09582	BB	0	1	59	0.813559
Ind_ 54	PAB	PAB06	4.44079	JUV	0	0	59	0.813559
Ind_ 59	PAB	PAB06	5.93292	JUV	0	1	59	0.813559
Ind_ 60	PAB	PAB06	8.11773	BB	0	1	59	0.813559
Ind_ 65	PAB	PAB06	7.41136	SAM	0	1	59	0.813559
Ind_ 66	PAB	PAB06	26.4175	AFINF	1	1	59	0.813559
Ind_ 67	PAB	PAB06	22.0698	AF	1	1	59	0.813559
Ind_ 68	PAB	PAB06	17.2375	AF	1	0	59	0.813559
Ind_ 74	PAB	PAB06	10.5024	AFINF	1	1	59	0.813559
Ind_ 75	PAB	PAB06	13.6701	SB	0	1	59	0.813559
Ind_ 77	PAB	PAB06	20.0027	AF	1	1	59	0.813559
Ind_ 79	PAB	PAB06	26.6229	AF	1	1	59	0.813559
Ind_ 87	PAB	PAB06	3.72074	INF	1	0	59	0.813559
Ind_ 89	PAB	PAB06	3.8987	INF	0	1	59	0.813559
Ind_ 92	PAB	PAB06	15.0554	AF	1	1	59	0.813559
Ind_ 95	PAB	PAB06	21.1828	AF	1	1	59	0.813559
Ind_ 97	PAB	PAB06	32.2081	SB	0	1	59	0.813559
Ind_ 101	PAB	PAB06	37.9165	AF	1	1	59	0.813559
Ind_ 102	PAB	PAB06	7.08556	SAF	1	1	59	0.813559
Ind_ 103	PAB	PAB06	12.0219	SB	0	0	59	0.813559
Ind_ 111	PAB	PAB06	10.475	AFINF	1	1	59	0.813559
Ind_ 112	PAB	PAB06	3.14031	INF	1	0	59	0.813559
Ind_ 116	PAB	PAB06	7.00616	SAF	1	1	59	0.813559
Ind_ 118	PAB	PAB06	3.64408	INF	1	1	59	0.813559
Ind_ 119	PAB	PAB06	2.0397	INF	0	1	59	0.813559
Ind_ 122	PAB	PAB06	9.56879	BB	0	1	59	0.813559
Ind_ 125	PAB	PAB06	0.936345	INF	0	1	59	0.813559
Ind_ 129	PAB	PAB06	5.859	JUV	0	1	59	0.813559
Ind_ 131	PAB	PAB06	17.2266	AFINF	1	1	59	0.813559
Ind_ 132	PAB	PAB06	6.67488	SAF	1	0	59	0.813559
Ind_ 133	PAB	PAB06	20.8624	SB	0	1	59	0.813559
Ind_ 134	PAB	PAB06	22.5024	AF	1	1	59	0.813559
Ind_ 135	PAB	PAB06	23.4579	AFINF	1	1	59	0.813559
Ind_ 1	PAB	PAB14	1.17454	INF	0	1	35	0.6
Ind_ 3	PAB	PAB14	10.2423	BB	0	1	35	0.6
Ind_ 10	PAB	PAB14	18.1875	AF	1	1	35	0.6
Ind_ 11	PAB	PAB14	35.7509	DSB	0	1	35	0.6
Ind_ 14	PAB	PAB14	11.1567	BB	0	0	35	0.6
Ind_ 17	PAB	PAB14	3.86585	INF	1	1	35	0.6
Ind_ 19	PAB	PAB14	19.2635	SB	0	1	35	0.6
Ind_ 24	PAB	PAB14	30.6256	AF	1	0	35	0.6
Ind_ 25	PAB	PAB14	8.2601	BB	0	0	35	0.6
Ind_ 29	PAB	PAB14	4.70089	JUV	0	0	35	0.6
Ind_ 32	PAB	PAB14	13.9138	AFINF	1	1	35	0.6
Ind_ 37	PAB	PAB14	3.718	INF	1	0	35	0.6
Ind_ 42	PAB	PAB14	13.1034	SB	0	0	35	0.6
Ind_ 43	PAB	PAB14	8.97194	AF	1	1	35	0.6
Ind_ 45	PAB	PAB14	4.43532	JUV	0	0	35	0.6
Ind_ 54	PAB	PAB14	12.1889	SB	0	0	35	0.6
Ind_ 60	PAB	PAB14	15.8658	SB	0	1	35	0.6
Ind_ 71	PAB	PAB14	5.78234	JUV	0	1	35	0.6
Ind_ 74	PAB	PAB14	18.2505	AFINF	1	1	35	0.6
Ind_ 77	PAB	PAB14	27.7509	AFINF	1	1	35	0.6
Ind_ 79	PAB	PAB14	34.371	AF	1	1	35	0.6
Ind_ 81	PAB	PAB14	4.20534	JUV	1	0	35	0.6
Ind_ 84	PAB	PAB14	3.26078	INF	1	0	35	0.6
Ind_ 88	PAB	PAB14	7.56742	SAF	1	1	35	0.6
Ind_ 93	PAB	PAB14	22.6639	AFINF	1	1	35	0.6
Ind_ 104	PAB	PAB14	0.851472	INF	0	1	35	0.6
Ind_ 110	PAB	PAB14	6.19576	SAF	1	0	35	0.6
Ind_ 111	PAB	PAB14	18.2231	AF	1	1	35	0.6
Ind_ 114	PAB	PAB14	1.10883	INF	0	0	35	0.6
Ind_ 118	PAB	PAB14	11.3922	AF	1	1	35	0.6
Ind_ 119	PAB	PAB14	9.78782	BB	0	1	35	0.6
Ind_ 121	PAB	PAB14	4.98563	JUV	1	0	35	0.6
Ind_ 124	PAB	PAB14	0.928131	INF	0	1	35	0.6
Ind_ 125	PAB	PAB14	8.70637	BB	0	1	35	0.6
Ind_ 140	PAB	PAB14	3.30459	INF	1	0	35	0.6
Ind_ 4	ISA	ISA15	8.67351	AF	1	0	16	0.6875
Ind_ 9	ISA	ISA15	20.9829	AFINF	1	1	16	0.6875
Ind_ 16	ISA	ISA15	1.92745	INF	1	1	16	0.6875
Ind_ 34	ISA	ISA15	13.3498	AFINF	1	0	16	0.6875
Ind_ 41	ISA	ISA15	22.5325	DSB	0	1	16	0.6875
Ind_ 46	ISA	ISA15	15.9398	AF	1	0	16	0.6875
Ind_ 53	ISA	ISA15	16.5366	SB	0	1	16	0.6875
Ind_ 56	ISA	ISA15	6.09719	SAF	1	1	16	0.6875
Ind_ 69	ISA	ISA15	1.00479	INF	0	1	16	0.6875
Ind_ 72	ISA	ISA15	19.0801	AF	1	1	16	0.6875
Ind_ 78	ISA	ISA15	0.271047	INF	1	0	16	0.6875
Ind_ 80	ISA	ISA15	7.22519	SAM	0	1	16	0.6875
Ind_ 87	ISA	ISA15	12.1615	AF	1	1	16	0.6875
Ind_ 96	ISA	ISA15	2.80903	INF	1	0	16	0.6875
Ind_ 99	ISA	ISA15	24.0657	AF	1	1	16	0.6875
Ind_ 107	ISA	ISA15	4.89802	JUV	0	1	16	0.6875
Ind_ 8	NTA	NTA14	6.49144	SAM	0	0	16	0.25
Ind_ 26	NTA	NTA14	4.16427	JUV	1	0	16	0.25
Ind_ 38	NTA	NTA14	1.74949	INF	0	0	16	0.25
Ind_ 44	NTA	NTA14	0.722793	INF	0	0	16	0.25
Ind_ 50	NTA	NTA14	8.01643	BB	0	0	16	0.25
Ind_ 55	NTA	NTA14	9.02943	BB	0	0	16	0.25
Ind_ 62	NTA	NTA14	11.9206	AF	1	0	16	0.25
Ind_ 63	NTA	NTA14	24.3587	AFINF	1	0	16	0.25
Ind_ 64	NTA	NTA14	11.039	AF	1	1	16	0.25
Ind_ 82	NTA	NTA14	22.3546	AFINF	1	0	16	0.25
Ind_ 85	NTA	NTA14	0.752909	INF	0	0	16	0.25
Ind_ 91	NTA	NTA14	28.3943	DSB	0	0	16	0.25
Ind_ 113	NTA	NTA14	16.1205	SB	0	1	16	0.25
Ind_ 115	NTA	NTA14	14.7214	AF	1	1	16	0.25
Ind_ 126	NTA	NTA14	5.28131	JUV	0	0	16	0.25
Ind_ 128	NTA	NTA14	23.7481	SB	0	1	16	0.25
Ind_ 7	UGE	UGE14	4.33949	JUV	1	1	8	1
Ind_ 18	UGE	UGE14	6.27789	SAF	1	1	8	1
Ind_ 48	UGE	UGE14	8.16153	AF	1	1	8	1
Ind_ 51	UGE	UGE14	20.0657	AFINF	1	1	8	1
Ind_ 83	UGE	UGE14	0.906229	INF	0	1	8	1
Ind_ 123	UGE	UGE14	7.33744	SAM	0	1	8	1
Ind_ 127	UGE	UGE14	26.768	DSB	0	1	8	1
Ind_ 139	UGE	UGE14	19.4853	SB	0	1	8	1
Ind_ 36	TIT	TIT15	16.0849	AF	1	1	8	0.875
Ind_ 58	TIT	TIT15	12.0493	AF	1	1	8	0.875
Ind_ 61	TIT	TIT15	19.3949	AF	1	1	8	0.875
Ind_ 86	TIT	TIT15	3.50171	JUV	0	0	8	0.875
Ind_ 100	TIT	TIT15	15.6578	SB	0	1	8	0.875
Ind_ 108	TIT	TIT15	9.93566	BB	0	1	8	0.875
Ind_ 120	TIT	TIT15	16.9363	DSB	0	1	8	0.875
Ind_ 136	TIT	TIT15	14.4449	SB	0	1	8	0.875
Ind_ 6	GIR	GIR17	1.05955	NA	0	1	6	0.666667
Ind_ 21	GIR	GIR17	22.4641	NA	0	1	6	0.666667
Ind_ 51	GIR	GIR17	22.7762	NA	1	0	6	0.666667
Ind_ 62	GIR	GIR17	14.6639	NA	1	1	6	0.666667
Ind_ 99	GIR	GIR17	26.0315	NA	1	1	6	0.666667
Ind_ 141	GIR	GIR17	1.00479	NA	1	0	6	0.666667
Ind_ 14	PAB	PAB17	13.9001	NA	0	1	25	0.76
Ind_ 17	PAB	PAB17	6.60917	NA	1	1	25	0.76
Ind_ 19	PAB	PAB17	22.0068	NA	0	1	25	0.76
Ind_ 24	PAB	PAB17	33.3689	NA	1	1	25	0.76
Ind_ 25	PAB	PAB17	11.0034	NA	0	1	25	0.76
Ind_ 27	PAB	PAB17	0.681725	NA	NA	0	25	0.76
Ind_ 29	PAB	PAB17	7.44422	NA	0	1	25	0.76
Ind_ 32	PAB	PAB17	16.6571	NA	1	1	25	0.76
Ind_ 37	PAB	PAB17	6.46133	NA	1	1	25	0.76
Ind_ 45	PAB	PAB17	7.17864	NA	0	0	25	0.76
Ind_ 71	PAB	PAB17	8.52567	NA	0	1	25	0.76
Ind_ 74	PAB	PAB17	20.9938	NA	1	1	25	0.76
Ind_ 79	PAB	PAB17	37.1143	NA	1	1	25	0.76
Ind_ 81	PAB	PAB17	6.94867	NA	1	0	25	0.76
Ind_ 84	PAB	PAB17	6.00411	NA	1	1	25	0.76
Ind_ 90	PAB	PAB17	1.84805	NA	0	1	25	0.76
Ind_ 93	PAB	PAB17	25.4073	NA	1	1	25	0.76
Ind_ 104	PAB	PAB17	3.57563	NA	0	1	25	0.76
Ind_ 109	PAB	PAB17	2.21492	NA	0	0	25	0.76
Ind_ 110	PAB	PAB17	8.93908	NA	1	1	25	0.76
Ind_ 114	PAB	PAB17	3.83299	NA	0	1	25	0.76
Ind_ 124	PAB	PAB17	3.65229	NA	0	1	25	0.76
Ind_ 125	PAB	PAB17	11.4497	NA	0	1	25	0.76
Ind_ 137	PAB	PAB17	0.0520192	NA	0	0	25	0.76
Ind_ 140	PAB	PAB17	6.04791	NA	1	0	25	0.76
Ind_ 36	TIT	TIT17	17.8316	NA	1	0	8	0.75
Ind_ 58	TIT	TIT17	13.796	NA	1	1	8	0.75
Ind_ 61	TIT	TIT17	21.1417	NA	1	1	8	0.75
Ind_ 70	TIT	TIT17	0.859685	NA	1	0	8	0.75
Ind_ 86	TIT	TIT17	5.24846	NA	0	1	8	0.75
Ind_ 100	TIT	TIT17	17.4045	NA	0	1	8	0.75
Ind_ 108	TIT	TIT17	11.6824	NA	0	1	8	0.75
Ind_ 136	TIT	TIT17	16.1916	NA	0	1	8	0.75
Ind_ 5	KUY	KUY17	1.22656	NA	1	1	8	1
Ind_ 33	KUY	KUY17	14.1547	NA	0	1	8	1
Ind_ 52	KUY	KUY17	9.12526	NA	0	1	8	1
Ind_ 73	KUY	KUY17	22.7953	NA	1	1	8	1
Ind_ 98	KUY	KUY17	5.65092	NA	1	1	8	1
Ind_ 105	KUY	KUY17	9.74949	NA	0	1	8	1
Ind_ 117	KUY	KUY17	13.7057	NA	0	1	8	1
Ind_ 138	KUY	KUY17	23.8193	NA	0	1	8	1
Ind_ 5	KUY	KUY18	1.81793	NA	1	0	8	0.375
Ind_ 33	KUY	KUY18	14.7461	NA	0	1	8	0.375
Ind_ 52	KUY	KUY18	9.71663	NA	0	1	8	0.375
Ind_ 56	KUY	KUY18	8.85147	NA	1	0	8	0.375
Ind_ 73	KUY	KUY18	23.3867	NA	1	0	8	0.375
Ind_ 98	KUY	KUY18	6.2423	NA	1	0	8	0.375
Ind_ 105	KUY	KUY18	10.3409	NA	0	0	8	0.375
Ind_ 117	KUY	KUY18	14.2971	NA	0	1	8	0.375
Ind_ 61	TIT	TIT18	22.078	NA	1	1	6	1
Ind_ 70	TIT	TIT18	1.79603	NA	1	1	6	1
Ind_ 86	TIT	TIT18	6.1848	NA	0	1	6	1
Ind_ 100	TIT	TIT18	18.3409	NA	0	1	6	1
Ind_ 108	TIT	TIT18	12.6188	NA	0	1	6	1
Ind_ 136	TIT	TIT18	17.128	NA	0	1	6	1
Ind_ 1	PAB	PAB20	6.58453	NA	0	1	24	0.916667
Ind_ 14	PAB	PAB20	16.5859	NA	0	1	24	0.916667
Ind_ 17	PAB	PAB20	9.295	NA	1	1	24	0.916667
Ind_ 19	PAB	PAB20	24.6927	NA	0	1	24	0.916667
Ind_ 24	PAB	PAB20	36.0548	NA	1	1	24	0.916667
Ind_ 25	PAB	PAB20	13.6893	NA	0	1	24	0.916667
Ind_ 29	PAB	PAB20	10.13	NA	0	1	24	0.916667
Ind_ 32	PAB	PAB20	19.3429	NA	1	1	24	0.916667
Ind_ 45	PAB	PAB20	9.86448	NA	0	1	24	0.916667
Ind_ 57	PAB	PAB20	0.859685	NA	0	1	24	0.916667
Ind_ 71	PAB	PAB20	11.2115	NA	0	1	24	0.916667
Ind_ 79	PAB	PAB20	39.8001	NA	1	1	24	0.916667
Ind_ 84	PAB	PAB20	8.68994	NA	1	1	24	0.916667
Ind_ 94	PAB	PAB20	0.736482	NA	1	0	24	0.916667
Ind_ 104	PAB	PAB20	6.26146	NA	0	1	24	0.916667
Ind_ 106	PAB	PAB20	1.89459	NA	0	1	24	0.916667
Ind_ 109	PAB	PAB20	4.90075	NA	0	1	24	0.916667
Ind_ 110	PAB	PAB20	11.6249	NA	1	0	24	0.916667
Ind_ 114	PAB	PAB20	6.51882	NA	0	1	24	0.916667
Ind_ 121	PAB	PAB20	10.4148	NA	1	1	24	0.916667
Ind_ 124	PAB	PAB20	6.33812	NA	1	1	24	0.916667
Ind_ 125	PAB	PAB20	14.1355	NA	0	1	24	0.916667
Ind_ 130	PAB	PAB20	0.982888	NA	1	1	24	0.916667
Ind_ 140	PAB	PAB20	8.73374	NA	1	1	24	0.916667
Ind_ 61	TIT	TIT20	23.6961	NA	1	0	6	0.666667
Ind_ 70	TIT	TIT20	3.4141	NA	1	1	6	0.666667
Ind_ 86	TIT	TIT20	7.80287	NA	0	1	6	0.666667
Ind_ 100	TIT	TIT20	19.9589	NA	0	1	6	0.666667
Ind_ 108	TIT	TIT20	14.2368	NA	0	0	6	0.666667
Ind_ 136	TIT	TIT20	18.7461	NA	0	1	6	0.666667
Ind_ 2	PAB	PAB10	10.653	AF	1	1	41	0.97561
Ind_ 3	PAB	PAB10	6.57632	SAM	0	1	41	0.97561
Ind_ 4	PAB	PAB10	4.31485	JUV	1	1	41	0.97561
Ind_ 10	PAB	PAB10	14.5216	AF	1	1	41	0.97561
Ind_ 11	PAB	PAB10	32.0849	DSB	0	1	41	0.97561
Ind_ 12	PAB	PAB10	6.69678	SAM	0	1	41	0.97561
Ind_ 14	PAB	PAB10	7.49076	SAM	0	1	41	0.97561
Ind_ 19	PAB	PAB10	15.5975	SB	0	1	41	0.97561
Ind_ 23	PAB	PAB10	14.2779	SB	0	1	41	0.97561
Ind_ 24	PAB	PAB10	26.9596	AF	1	1	41	0.97561
Ind_ 25	PAB	PAB10	4.59411	JUV	0	1	41	0.97561
Ind_ 32	PAB	PAB10	10.2478	AF	1	1	41	0.97561
Ind_ 35	PAB	PAB10	5.06776	JUV	1	1	41	0.97561
Ind_ 40	PAB	PAB10	10.6146	BB	0	1	41	0.97561
Ind_ 42	PAB	PAB10	9.43737	BB	0	1	41	0.97561
Ind_ 47	PAB	PAB10	6.37645	SAF	1	1	41	0.97561
Ind_ 49	PAB	PAB10	10.0096	BB	0	1	41	0.97561
Ind_ 54	PAB	PAB10	8.52293	BB	0	0	41	0.97561
Ind_ 59	PAB	PAB10	10.0151	BB	0	1	41	0.97561
Ind_ 60	PAB	PAB10	12.1999	SB	0	1	41	0.97561
Ind_ 65	PAB	PAB10	11.4935	BB	0	1	41	0.97561
Ind_ 67	PAB	PAB10	26.152	AF	1	1	41	0.97561
Ind_ 71	PAB	PAB10	2.11636	INF	0	1	41	0.97561
Ind_ 74	PAB	PAB10	14.5845	AF	1	1	41	0.97561
Ind_ 76	PAB	PAB10	12.7064	SB	0	1	41	0.97561
Ind_ 77	PAB	PAB10	24.0849	AF	1	1	41	0.97561
Ind_ 79	PAB	PAB10	30.705	AF	1	1	41	0.97561
Ind_ 87	PAB	PAB10	7.80287	SAF	1	1	41	0.97561
Ind_ 88	PAB	PAB10	3.90144	JUV	1	1	41	0.97561
Ind_ 89	PAB	PAB10	7.98084	SAM	0	1	41	0.97561
Ind_ 93	PAB	PAB10	18.9979	AF	1	1	41	0.97561
Ind_ 110	PAB	PAB10	2.52977	INF	1	1	41	0.97561
Ind_ 111	PAB	PAB10	14.5572	AF	1	1	41	0.97561
Ind_ 112	PAB	PAB10	7.22245	SAF	1	1	41	0.97561
Ind_ 118	PAB	PAB10	7.72621	SAF	1	1	41	0.97561
Ind_ 119	PAB	PAB10	6.12183	SAM	0	1	41	0.97561
Ind_ 121	PAB	PAB10	1.31964	INF	1	1	41	0.97561
Ind_ 122	PAB	PAB10	13.6509	SB	0	1	41	0.97561
Ind_ 125	PAB	PAB10	5.04038	JUV	0	1	41	0.97561
Ind_ 129	PAB	PAB10	9.94114	BB	0	1	41	0.97561
Ind_ 131	PAB	PAB10	21.3087	AF	1	1	41	0.97561
