# Supplementary material for: Rapid transmission of respiratory infections within but not between mountain gorilla groups
Source: Sci Rep. 2021 Oct 7;11:19622. doi: 10.1038/s41598-021-98969-8 (PMC8497490; doi:10.1038/s41598-021-98969-8)
Supplement: Supplementary file 10 — Supplementary Information 10. [file 41598_2021_98969_MOESM10_ESM.xlsx]

## Sheet: Symptoms
				Presence of symptoms
ID	Age	Cat	Sex	Day1	Day2	Day3	Day4	Day5	Day6	Day7	Day8	Day9	Day10	Day11
Ind_1	16.0849	AF	F	0	0	0	0	0	0	0	0	0	0	1
Ind_2	12.0493	AF	F	1	0	0	1	1	1	1	0	1	1	1
Ind_3	19.3949	AF	F	0	0	0	0	0	0	0	1	1	1	1
Ind_4	3.50171	JUV	M	0	0	0	0	0	0	0	0	0	0	0
Ind_5	15.6578	SB	M	0	0	0	0	0	0	1	1	1	1	1
Ind_6	9.93566	BB	M	0	0	1	0	0	0	1	0	0	0	0
Ind_7	16.9363	DSB	M	0	0	0	0	0	0	1	1	1	1	1
Ind_8	14.4449	SB	M	0	0	0	0	0	0	0	1	0	1	1

## Sheet: ContactNetwork
0	0	0	0.115385	0	0	0	0
0	0	0.00793651	0.0042735	0.0042735	0.00378788	0.0120482	0.00198413
0	0.00793651	0	0	0	0	0	0.015873
0.115385	0.0042735	0	0	0	0.0772358	0	0
0	0.0042735	0	0	0	0.00208333	0	0
0	0.00378788	0	0.0772358	0.00208333	0	0	0
0	0.0120482	0	0	0	0	0	0
0	0.00198413	0.015873	0	0	0	0	0

## Sheet: 5mNetwork
0	0.373016	0.384921	0.777778	0.222222	0.481061	0.355422	0.22619
0.373016	0	0.325397	0.555556	0.307692	0.359848	0.246988	0.267857
0.384921	0.325397	0	0.482906	0.226496	0.371212	0.232932	0.386905
0.777778	0.555556	0.482906	0	0.288889	0.597561	0.3625	0.3107
0.222222	0.307692	0.226496	0.288889	0	0.335417	0.120448	0.156944
0.481061	0.359848	0.371212	0.597561	0.335417	0	0.213725	0.302326
0.355422	0.246988	0.232932	0.3625	0.120448	0.213725	0	0.221333
0.22619	0.267857	0.386905	0.3107	0.156944	0.302326	0.221333	0
