# Supplementary material for: Rapid transmission of respiratory infections within but not between mountain gorilla groups
Source: Sci Rep. 2021 Oct 7;11:19622. doi: 10.1038/s41598-021-98969-8 (PMC8497490; doi:10.1038/s41598-021-98969-8)
Supplement: Supplementary file 11 — Supplementary Information 11. [file 41598_2021_98969_MOESM11_ESM.xlsx]

## Sheet: Symptoms
				Presence of symptoms
ID	Age	Cat	Sex	Day1	Day2	Day3
Ind_1	4.33949	JUV	F	0	0	1
Ind_2	6.27789	SAF	F	0	1	1
Ind_3	8.16153	AF	F	1	1	1
Ind_4	20.0657	AF	F	0	1	1
Ind_5	7.33744	SAM	M	0	0	1
Ind_6	26.768	DSB	M	0	0	1
Ind_7	19.4853	SB	M	0	0	1

## Sheet: ContactNetwork
0	0.0274262	0.0763889	0.0306122	0.0844156	0.192771	0
0.0274262	0	0.0117371	0.080756	0.00657895	0.0325203	0.00200803
0.0763889	0.0117371	0	0.012963	0.0531401	0.0666667	0
0.0306122	0.080756	0.012963	0	0.0245614	0.0478548	0
0.0844156	0.00657895	0.0531401	0.0245614	0	0.05	0.00617284
0.192771	0.0325203	0.0666667	0.0478548	0.05	0	0.00957854
0	0.00200803	0	0	0.00617284	0.00957854	0

## Sheet: 5mNetwork
0	0.535865	0.618056	0.430272	0.699134	0.803213	0.315476
0.535865	0	0.5	0.575601	0.458333	0.530488	0.291165
0.618056	0.5	0	0.457407	0.483092	0.513333	0.399123
0.430272	0.575601	0.457407	0	0.380702	0.391089	0.312092
0.699134	0.458333	0.483092	0.380702	0	0.591667	0.240741
0.803213	0.530488	0.513333	0.391089	0.591667	0	0.333333
0.315476	0.291165	0.399123	0.312092	0.240741	0.333333	0
